# Supplementary material for: Antibiotics in periodontal treatment: an umbrella review
Source: Front Cell Infect Microbiol. 2025 Jun 4;15:1601464. doi: 10.3389/fcimb.2025.1601464 (PMC12174147; doi:10.3389/fcimb.2025.1601464)
Supplement: Supplementary file 5 [file Table5.xlsx]

## Sheet: Folha1
Article	ES (Effect size)	n	ES	Lower	Upper	Outcome	Time (months)	Type	Groups	Patients	Significant MA?	Meta-Analysis > 1000 cases	Random-Effects p-value 10^-6	Random-Effects p-value 10^-3	Largest study in the meta-analysis was nominally statistically significant	I2 (%)	95% CI excluded the null value	No evidence of small study effects and excess of significance bias	EVIDENCE	Variable	AMSTAR-2	Overall Grading
Tang et al. (2023)	MD	4	-0.1	-0.37	0.17	PPD	3	Systemic	Atb vs non-Atb	Adults with periodontitis and diabetes (T2DM or T1DM and T2DM).	FALSE	260	No	No	No	80	No	No	Weak	Continuous	Critically Low	Weak
Tang et al. (2023)	MD	4	-0.18	-0.35	-0.01	PPD	6	Systemic	Atb vs non-Atb	Adults with periodontitis and diabetes (T2DM or T1DM and T2DM).	TRUE	254	No	Yes	No	69	Yes	No	Weak	Continuous	Critically Low	Weak
Tang et al. (2023)	MD	3	-2.97	-10.44	4.51	BOP	3	Systemic	Atb vs non-Atb	Adults with periodontitis and diabetes (T2DM or T1DM and T2DM).	FALSE	102	No	No	No	84	No	No	Weak	Continuous	Critically Low	Weak
Tang et al. (2023)	MD	3	-4.73	-7.01	-2.46	BOP	6	Systemic	Atb vs non-Atb	Adults with periodontitis and diabetes (T2DM or T1DM and T2DM).	TRUE	188	No	No	No	0	Yes	No	Weak	Continuous	Critically Low	Weak
Tang et al. (2023)	MD	4	-0.13	-0.39	0.12	CAL	3	Systemic	Atb vs non-Atb	Adults with periodontitis and diabetes (T2DM or T1DM and T2DM).	FALSE	260	No	No	No	54	No	No	Weak	Continuous	Critically Low	Weak
Tang et al. (2023)	MD	4	-0.16	-0.27	-0.06	CAL	6	Systemic	Atb vs non-Atb	Adults with periodontitis and diabetes (T2DM or T1DM and T2DM).	TRUE	244	No	No	No	23	Yes	No	Weak	Continuous	Critically Low	Weak
Tang et al. (2023)	MD	3	-0.31	-0.48	-0.13				Lack of subtract		FALSE									Continuous	Critically Low
Tang et al. (2023)	MD	5	0.24	-0.58	1.06				Lack of subtract		FALSE									Continuous	Critically Low
Tang et al. (2023)	MD	4	-0.24	-0.77	0.3				Lack of subtract		FALSE									Continuous	Critically Low
Tang et al. (2023)	MD	2	-1.15	-4.18	1.88				Lack of subtract		FALSE									Continuous	Critically Low
Tang et al. (2023)	MD	3	0.57	-2.39	3.54				Lack of subtract		FALSE									Continuous	Critically Low
Tang et al. (2023)	MD	2	-6.12	-13.29	1.06				Lack of subtract		FALSE									Continuous	Critically Low
Tang et al. (2023)	MD	3	-0.34	-0.86	0.17				Lack of subtract		FALSE									Continuous	Critically Low
Tang et al. (2023)	MD	5	-0.06	-0.49	0.36				Lack of subtract		FALSE									Continuous	Critically Low
Tang et al. (2023)	MD	4	-0.5	-0.8	-0.21				Lack of subtract		FALSE									Continuous	Critically Low
Tang et al. (2023)	MD	4	-0.07	-0.18	0.03	HbA1c levels	3	Systemic	Atb vs non-Atb	Adults with periodontitis and diabetes (T2DM or T1DM and T2DM).	FALSE	402	No	No	No	0	No	No	Weak	Continuous	Critically Low	Weak
Tang et al. (2023)	MD	3	-0.33	-0.66	0	HbA1c levels	6	Systemic	Atb vs non-Atb	Adults with periodontitis and diabetes (T2DM or T1DM and T2DM).	FALSE	186	No	No	No	0	No	No	Weak	Continuous	Critically Low	Weak
Tang et al. (2023)	MD	2	0.12	-0.06	0.3	PD	3	Systemic	Doxicycline + SRP vs. SRP	Adults with periodontitis and diabetes (T2DM or T1DM and T2DM).	FALSE	136	No	No	No	0	No	No	Weak	Continuous	Critically Low	Weak
Tang et al. (2023)	MD	2	-0.04	-0.16	0.07	PD	6	Systemic	Doxicycline + SRP vs. SRP	Adults with periodontitis and diabetes (T2DM or T1DM and T2DM).	FALSE	134	No	No	No	0	No	No	Weak	Continuous	Critically Low	Weak
Tang et al. (2023)	MD	2	0.01	-0.07	0.09	CAL	3	Systemic	Doxicycline + SRP vs. SRP	Adults with periodontitis and diabetes (T2DM or T1DM and T2DM).	FALSE	136	No	No	No	0	No	No	Weak	Continuous	Critically Low	Weak
Tang et al. (2023)	MD	2	-0.06	-0.36	0.23	CAL	6	Systemic	Doxicycline + SRP vs. SRP	Adults with periodontitis and diabetes (T2DM or T1DM and T2DM).	FALSE	124	No	No	Yes	60	No	No	Weak	Continuous	Critically Low	Weak
Nath et al. (2020)	SMD	3	0.13	-0.18	0.45	CAL gain	1	Local	Doxicycline + SRP vs. SRP	Adult smokers with periodontitis	FALSE	165	No	No	No	0	No	No	Weak	Continuous	Critically Low	Weak
Nath et al. (2020)	SMD	5	0.61	0.17	1.05	CAL gain	3	Local	Doxicycline + SRP vs. SRP	Adult smokers with periodontitis	TRUE	333	No	No	Yes	70.9	Yes	No	Weak	Continuous	Critically Low	Weak
Nath et al. (2020)	SMD	2	1.1	0.46	1.74	CAL gain	6	Local	Doxicycline + SRP vs. SRP	Adult smokers with periodontitis	TRUE	169	No	No	Yes	69.3	Yes	No	Weak	Continuous	Critically Low	Weak
Nath et al. (2020)	SMD	3	0.2	-0.12	0.51	PPD reduction	1	Local	Doxicycline + SRP vs. SRP	Adult smokers with periodontitis	FALSE	165	No	No	No	0	No	No	Weak	Continuous	Critically Low	Weak
Nath et al. (2020)	SMD	5	0.67	0.16	1.19	PPD reduction	3	Local	Doxicycline + SRP vs. SRP	Adult smokers with periodontitis	TRUE	333	No	No	Yes	78.7	Yes	No	Weak	Continuous	Critically Low	Weak
Nath et al. (2020)	SMD	2	0.63	0.29	0.97	PPD reduction	6	Local	Doxicycline + SRP vs. SRP	Adult smokers with periodontitis	TRUE	169	No	No	Yes	0	Yes	No	Weak	Continuous	Critically Low	Weak
Nibali et al. (2019)	WMD	4	1.16	-5.37	7.68	reduction of PPD ≥ 5 mm to PPD < 5 mm	6	Systemic	Amox + MET + SRP vs. SRP	Adults w/ Perio (AgP and Chronic P) w/o systemic conditions with bacterial pre-treatment bacterial detection	FALSE	240	No	No	No	37.8	No	No	Weak	Continuous	Low	Weak
Nibali et al. (2019)	WMD	3	-0.28	-1.06	0.5	mean PPD in sites with baseline PPD ≥ 7 mm	6	Systemic	Amox + MET + SRP vs. SRP	Adults w/ Perio (AgP and Chronic P) w/o systemic conditions with bacterial pre-treatment bacterial detection	FALSE	189	No	No	No	0	No	No	Weak	Continuous	Low	Weak
Nibali et al. (2019)	WMD	3	-0.38	-1.03	0.27	mean CAL in sites with baseline PPD ≥ 7 mm	6	Systemic	Amox + MET + SRP vs. SRP	Adults w/ Perio (AgP and Chronic P) w/o systemic conditions with bacterial pre-treatment bacterial detection	FALSE	189	No	No	No	0	No	No	Weak	Continuous	Low	Weak
Nibali et al. (2019)	WMD	3	-0.08	-0.39	0.23	mean CAL in sites with baseline PPD 4-6 mm	6	Systemic	Amox + MET + SRP vs. SRP	Adults w/ Perio (AgP and Chronic P) w/o systemic conditions with bacterial pre-treatment bacterial detection	FALSE	189	No	No	No	0	No	No	Weak	Continuous	Low	Weak
Lira Junior et al. (2017)	WMD	6	-0.11	-0.35	0.13	HbA1c levels	ND	Systemic	Doxicycline + SRP vs. SRP	Diabetes mellitus Periodontitis Patients (mainly moderate and severe)	TRUE	266	No	No	No	0	No	No	Weak	Continuous	Low	Weak
Lira Junior et al. (2017)	WMD	2	-0.19	-1.04	0.67	HbA1c levels	ND	Systemic	Subantim dose Doxicycline + SRP vs. SRP	Diabetes mellitus Periodontitis Patients (mainly moderate and severe)	TRUE	79	No	No	No	0	No	No	Weak	Continuous	Low	Weak
Atieh et al. (2023)	MD	5	0.01	-0.2	0.22	PD	1 to 3	Systemic	azith vs amox/met	Systemic healthy with moderate or severe periodontitis or aggressive	FALSE	151	No	No	No	72	No	No	Weak	Continuous	Moderate	Weak
Atieh et al. (2023)		1				PD	12	Systemic	Only one article in MA	Systemic healthy with moderate or severe periodontitis or aggressive	FALSE									#N/A	Moderate
Atieh et al. (2023)	MD	2	-3.41	-4.73	-2.1	residual sites with PPD>=5mm	1 to 3	Systemic	azith vs amox/met	Systemic healthy with moderate or severe periodontitis or aggressive	TRUE	83	Yes	Yes	No	0	Yes	Yes	Weak	Continuous	Moderate	Weak
Atieh et al. (2023)		1				residual sites with PPD>=5mm	12	Systemic	Only one article in MA	Systemic healthy with moderate or severe periodontitis or aggressive	FALSE									#N/A	Moderate
Atieh et al. (2023)	MD	5	-0.16	-0.62	0.3	CAL	1 to 3	Systemic	azith vs amox/met	Systemic healthy with moderate or severe periodontitis or aggressive	FALSE	151			No	94	No	No	Weak	Continuous	Moderate	Weak
Atieh et al. (2023)		1				CAL	12	Systemic	Only one article in MA	Systemic healthy with moderate or severe periodontitis or aggressive	FALSE									#N/A	Moderate
Atieh et al. (2023)	MD	4	1.73	-3.12	6.57	BOP	1 to 3	Systemic	azith vs amox/met	Systemic healthy with moderate or severe periodontitis or aggressive	FALSE	135	No	No	No	33	No	Yes	Weak	Continuous	Moderate	Weak
Atieh et al. (2023)		1				BOP	12	Systemic	Only one article in MA	Systemic healthy with moderate or severe periodontitis or aggressive	FALSE									#N/A	Moderate
Atieh et al. (2023)	MD	3	0.69	0.28	1.72	Adverse effect	NR	Systemic	azith vs amox/met	Systemic healthy with moderate or severe periodontitis or aggressive	FALSE	105	No	No	No	0	No	No	Weak	Continuous	Moderate	Weak
Wu et al. (2023)	WMD	24	-0.6	-0.85	-0.35	HbA1c levels	3	Systemic	Atb + SRP vs. SRP	Adults with periodontitis and diabetes (T2DM)	TRUE	1000	No	Yes	No	87.5	Yes	No	Weak	Continuous	Critically Low	Weak
Wu et al. (2023)	WMD	9	-0.49	-0.66	-0.33	PPD reduction	3	Systemic	Atb + SRP vs. SRP	Adults with periodontitis and diabetes (T2DM)	TRUE	1000	No	Yes	No	90.2	Yes	No	Weak	Continuous	Critically Low	Weak
Wu et al. (2023)	WMD	9	-0.25	-0.47	-0.03	HbA1c levels	6	Systemic	Atb + SRP vs. SRP	Adults with periodontitis and diabetes (T2DM)	TRUE	800	No	Yes	No	66.3	Yes	No	Weak	Continuous	Critically Low	Weak
Wu et al. (2023)	WMD	9	-0.49	-0.66	-0.33	PPD reduction	6	Systemic	Atb + SRP vs. SRP	Adults with periodontitis and diabetes (T2DM)	TRUE	800	No	Yes	No	79.6	Yes	No	Weak	Continuous	Critically Low	Weak
Karrabi et al. (2022)	MD	6	0.42	0.27	0.58	PPD reduction	NR	Systemic	AMox + MET + SRP vs. SRP	Stage II - III Grade C Periodontitis	TRUE	190	No	Yes	Yes	53	Yes	No	Weak	Continuous	Critically Low	Weak
Karrabi et al. (2022)	MD	6	1.04	0.2	1.88	CAL reduction	NR	Systemic	AMox + MET + SRP vs. SRP	Stage II - III Grade C Periodontitis	TRUE	190	No	Yes	Yes	85	Yes	No	Weak	Continuous	Critically Low	Weak
Karrabi et al. (2022)	MD	4	1.7	0.61	2.8	PPD reduction	NR	Systemic	AMox + MET + SRP vs. SRP	Moderate Pockets	TRUE	130	No	Yes	Yes	85	Yes	No	Weak	Continuous	Critically Low	Weak
Karrabi et al. (2022)	MD	4	1.44	0.55	2.33	PPD reduction	NR	Systemic	AMox + MET + SRP vs. SRP	Severe Pockets	TRUE	130	No	Yes	Yes	80	Yes	No	Weak	Continuous	Critically Low	Weak
Karrabi et al. (2022)	MD	4	1.33	0.33	2.34	CAL gain	NR	Systemic	AMox + MET + SRP vs. SRP	Moderate Pockets	TRUE	130	No	Yes	Yes	84	Yes	No	Weak	Continuous	Critically Low	Weak
Karrabi et al. (2022)	MD	4	1.47	0.26	2.68	CAL gain	NR	Systemic	AMox + MET + SRP vs. SRP	Severe Pockets	TRUE	130	No	No	Yes	89	Yes	No	Weak	Continuous	Critically Low	Weak
Karrabi et al. (2022)	MD	8	0.56	0.33	0.78	PPD reduction	NR	Systemic	AMox + MET + SRP vs. SRP	Moderate and Severe PD	TRUE	260	Yes	Yes	Yes	90	Yes	No	Weak	Continuous	Critically Low	Weak
Karrabi et al. (2022)	MD	8	1.39	0.67	2.12	CAL gain	NR	Systemic	AMox + MET + SRP vs. SRP	Moderate and Severe CAL	TRUE	260	No	No	Yes	84	Yes	No	Weak	Continuous	Critically Low	Weak
Karrabi et al. (2022)	MD	8	0.27	0.23	0.32	CAL gain	7 to 14 days	Systemic	AMox + MET + SRP vs. SRP	Stage II - III Grade C Periodontitis	TRUE	260	Yes	Yes	Yes	94	Yes	No	Weak	Continuous	Critically Low	Weak
Karrabi et al. (2022)	MD	18	0.96	0.53	1.4	CAL gain	3 to 6	Systemic	AMox + MET + SRP vs. SRP	Stage II - III Grade C Periodontitis	TRUE	558	No	No	Yes	82	Yes	No	Weak	Continuous	Critically Low	Weak
Yusri et al. (2021)	WMD	7	0.61	0.07	1.14	CAL gain	<=6	Local	Atb vs non-Atb	Adults with periodontitis (PPD>=5mm) and undergoing periodontal surgery	TRUE	256	No	No	Yes	89	Yes	No	Weak	Continuous	Low	Weak
Yusri et al. (2021)	WMD	5	0.41	-0.24	1.06	CAL gain	>6 to 12	Local	Atb vs non-Atb	Adults with periodontitis (PPD>=5mm) and undergoing periodontal surgery	FALSE	156	No	No	No	69	No	No	Weak	Continuous	Low	Weak
Yusri et al. (2021)	WMD	7	0.41	0.02	0.8	PPD reduction	<=6	Local	Atb vs non-Atb	Adults with periodontitis (PPD>=5mm) and undergoing periodontal surgery	TRUE	156	No	No	Yes	87	Yes	No	Weak	Continuous	Low	Weak
Yusri et al. (2021)	WMD	5	0.32	-0.09	0.73	PPD reduction	>6 to 12	Local	Atb vs non-Atb	Adults with periodontitis (PPD>=5mm) and undergoing periodontal surgery	FALSE	156	No	No	No	41	No	No	Weak	Continuous	Low	Weak
Yusri et al. (2021)	WMD	2	0.16	-0.29	0.62	RD	<=6	Local	Atb vs non-Atb	Adults with periodontitis (PPD>=5mm) and undergoing periodontal surgery	FALSE	70	No	No	No	0	No	No	Weak	Continuous	Low	Weak
Yusri et al. (2021)	WMD	2	0.08	-0.62	0.78	RD	>6 to 12	Local	Atb vs non-Atb	Adults with periodontitis (PPD>=5mm) and undergoing periodontal surgery	FALSE	48	No	No	No	44	No	No	Weak	Continuous	Low	Weak
Yusri et al. (2021)	WMD	2	-0.99	-0.13	-0.04	GI	<=6	Local	Atb vs non-Atb	Adults with periodontitis (PPD>=5mm) and undergoing periodontal surgery	TRUE	72	No	Yes	Yes	90	Yes	No	Weak	Continuous	Low	Weak
Yusri et al. (2021)	WMD	2	-0.27	-0.49	-0.06	GI	>6 to 12	Local	Atb vs non-Atb	Adults with periodontitis (PPD>=5mm) and undergoing periodontal surgery	TRUE	58	No	No	No	0	Yes	Yes	Weak	Continuous	Low	Weak
Yusri et al. (2021)	WMD	4	-0.03	-0.09	0.03	PI	<=6	Local	Atb vs non-Atb	Adults with periodontitis (PPD>=5mm) and undergoing periodontal surgery	FALSE	172	No	No	No	52	No	Yes	Weak	Continuous	Low	Weak
Yusri et al. (2021)	WMD	2	-0.13	-0.37	0.11	PI	>6 to 12	Local	Atb vs non-Atb	Adults with periodontitis (PPD>=5mm) and undergoing periodontal surgery	FALSE	58	No	No	No	54	No	No	Weak	Continuous	Low	Weak
Yusri et al. (2021)	WMD	2	-28.47	-33	-23.94	BOP	<=6	Local	Atb vs non-Atb	Adults with periodontitis (PPD>=5mm) and undergoing periodontal surgery	TRUE	100	Yes	Yes	Yes	0	Yes	Yes	Weak	Continuous	Low	Weak
Zhao et al. (2021)	MD	7	0.33	0.23	0.44	CAL gain	3	Systemic	AMX+MET+SRP vs. SRP	Adults w/o systemic conditions	TRUE	302	Yes	Yes	Yes	5	Yes	No	Weak	Continuous	Critically Low	Weak
Zhao et al. (2021)	MD	7	0.37	0.22	0.52	CAL gain	6	Systemic	AMX+MET+SRP vs. SRP	Adults w/o systemic conditions	TRUE	308	Yes	Yes	Yes	69	Yes	No	Weak	Continuous	Critically Low	Weak
Zhao et al. (2021)	MD	9	0.31	0.2	0.42	PPD reduction	3	Systemic	AMX+MET+SRP vs. SRP	Adults w/o systemic conditions	TRUE	381	Yes	Yes	Yes	22	Yes	No	Weak	Continuous	Critically Low	Weak
Zhao et al. (2021)	MD	7	0.47	0.29	0.64	PPD reduction	6	Systemic	AMX+MET+SRP vs. SRP	Adults w/o systemic conditions	TRUE	308	Yes	Yes	Yes	84	Yes	No	Weak	Continuous	Critically Low	Weak
Munasur et al. (2020)	MD	8	-0.26	-0.36	-0.17	mean PPD	3	Systemic	Atb + SRP vs. SRP	Adults	TRUE	372	Yes	Yes	Yes	5	Yes	No	Weak	Continuous	Critically Low	Weak
Munasur et al. (2020)	MD	7	-0.24	-0.38	-0.1	mean CAL	3	Systemic	Atb + SRP vs. SRP	Adults	TRUE	379	No	Yes	Yes	0	Yes	No	Weak	Continuous	Critically Low	Weak
Munasur et al. (2020)	MD	2	0.09	-0.03	0.22	CAL reduction	3	Systemic	Atb + SRP vs. SRP	Adults	FALSE	178	No	No	No	0	No	No	Weak	Continuous	Critically Low	Weak
Teughels et al. (2020)	WMD	19	0.45	0.32	0.57	PPD (all)	6	Systemic	Atb + SRP vs. SRP	Adults w/o studies focusing a specific NCD or smoking patients	TRUE	1316	Yes	Yes	Yes	71.1	Yes	No	Highly suggestive	Continuous	Low	Weak
Teughels et al. (2020)	WMD	11	0.49	0.32	0.65	PPD (all)	12	Systemic	Atb + SRP vs. SRP	Adults w/o studies focusing a specific NCD or smoking patients	TRUE	1117	Yes	Yes	Yes	72.4	Yes	No	Highly suggestive	Continuous	Low	Weak
Teughels et al. (2020)	WMD	16	0.42	0.31	0.53	PPD (moderately deep)	6	Systemic	Atb + SRP vs. SRP	Adults w/o studies focusing a specific NCD or smoking patients	TRUE	1161	Yes	Yes	Yes	70.8	Yes	No	Highly suggestive	Continuous	Low	Weak
Teughels et al. (2020)	WMD	8	0.56	0.43	0.69	PPD (moderately deep)	12	Systemic	Atb + SRP vs. SRP	Adults w/o studies focusing a specific NCD or smoking patients	TRUE	851	Yes	Yes	Yes	66.3	Yes	No	Weak	Continuous	Low	Weak
Teughels et al. (2020)	WMD	16	0.9	0.76	1.18	PPD (deep)	6	Systemic	Atb + SRP vs. SRP	Adults w/o studies focusing a specific NCD or smoking patients	TRUE	1161	Yes	Yes	Yes	66.9	Yes	No	Highly suggestive	Continuous	Low	Weak
Teughels et al. (2020)	WMD	8	1.05	0.78	1.31	PPD (deep)	12	Systemic	Atb + SRP vs. SRP	Adults w/o studies focusing a specific NCD or smoking patients	TRUE	851	Yes	Yes	Yes	59.6	Yes	No	Weak	Continuous	Low	Weak
Teughels et al. (2020)	WMD	19	0.39	0.27	0.51	CAL (all)	6	Systemic	Atb + SRP vs. SRP	Adults w/o studies focusing a specific NCD or smoking patients	TRUE	1316	Yes	Yes	Yes	67	Yes	No	Highly suggestive	Continuous	Low	Weak
Teughels et al. (2020)	WMD	11	0.29	0.2	0.37	CAL (all)	12	Systemic	Atb + SRP vs. SRP	Adults w/o studies focusing a specific NCD or smoking patients	TRUE	1117	Yes	Yes	Yes	0.9	Yes	No	Strong	Continuous	Low	Weak
Teughels et al. (2020)	WMD	15	0.36	0.27	0.46	CAL (moderately deep)	6	Systemic	Atb + SRP vs. SRP	Adults w/o studies focusing a specific NCD or smoking patients	TRUE	1129	Yes	Yes	Yes	49	Yes	No	Strong	Continuous	Low	Weak
Teughels et al. (2020)	WMD	9	0.39	0.27	0.52	CAL (moderately deep)	12	Systemic	Atb + SRP vs. SRP	Adults w/o studies focusing a specific NCD or smoking patients	TRUE	867	Yes	Yes	Yes	58.9	Yes	No	Weak	Continuous	Low	Weak
Teughels et al. (2020)	WMD	15	0.79	0.59	0.99	CAL (deep)	6	Systemic	Atb + SRP vs. SRP	Adults w/o studies focusing a specific NCD or smoking patients	TRUE	1129	Yes	Yes	Yes	57.8	Yes	No	Highly suggestive	Continuous	Low	Weak
Teughels et al. (2020)	WMD	9	0.81	0.59	1.02	CAL (deep)	12	Systemic	Atb + SRP vs. SRP	Adults w/o studies focusing a specific NCD or smoking patients	TRUE	867	Yes	Yes	Yes	47.7	Yes	No	Weak	Continuous	Low	Weak
Teughels et al. (2020)	WMD	19	6.64	4.2	9.08	BoP	6	Systemic	Atb + SRP vs. SRP	Adults w/o studies focusing a specific NCD or smoking patients	TRUE	1324	Yes	Yes	Yes	49.3	Yes	No	Strong	Continuous	Low	Weak
Teughels et al. (2020)	WMD	10	9.73	6.73	12.72	BoP	12	Systemic	Atb + SRP vs. SRP	Adults w/o studies focusing a specific NCD or smoking patients	TRUE	937	Yes	Yes	Yes	89.3	Yes	No	Weak	Continuous	Low	Weak
Teughels et al. (2020)	WMD	14	-14.48	-17.85	-11.11	Pocket closure	6	Systemic	Atb + SRP vs. SRP	Adults w/o studies focusing a specific NCD or smoking patients	TRUE	1130	Yes	Yes	Yes	48.8	Yes	No	Strong	Continuous	Low	Weak
Teughels et al. (2020)	WMD	8	-12.08	-16.8	-7.36	Pocket closure	12	Systemic	Atb + SRP vs. SRP	Adults w/o studies focusing a specific NCD or smoking patients	TRUE	851	Yes	Yes	Yes	66.9	Yes	No	Weak	Continuous	Low	Weak
Teughels et al. (2020)	WMD	13	11.22	7.02	15.42	Change in Frequency of PPD ≥4 mm	6	Systemic	Atb + SRP vs. SRP	Adults w/o studies focusing a specific NCD or smoking patients	TRUE	1091	Yes	Yes	Yes	85.7	Yes	No	Highly suggestive	Continuous	Low	Weak
Teughels et al. (2020)	WMD	8	13.3	7.46	19.1	Change in Frequency of PPD ≥4 mm	12	Systemic	Atb + SRP vs. SRP	Adults w/o studies focusing a specific NCD or smoking patients	TRUE	851	Yes	Yes	Yes	91.1	Yes	No	Weak	Continuous	Low	Weak
Teughels et al. (2020)	WMD	12	6.3	3.8	8.7	Change in Frequency of PPD ≥5 mm	6	Systemic	Atb + SRP vs. SRP	Adults w/o studies focusing a specific NCD or smoking patients	TRUE	1030	Yes	Yes	Yes	66.7	Yes	No	Highly suggestive	Continuous	Low	Weak
Teughels et al. (2020)	WMD	8	7.7	4.6	10.8	Change in Frequency of PPD ≥5 mm	12	Systemic	Atb + SRP vs. SRP	Adults w/o studies focusing a specific NCD or smoking patients	TRUE	851	Yes	Yes	Yes	76.1	Yes	No	Weak	Continuous	Low	Weak
Teughels et al. (2020)	WMD	13	4.1	2.4	5.8	Change in Frequency of PPD ≥6 mm	6	Systemic	Atb + SRP vs. SRP	Adults w/o studies focusing a specific NCD or smoking patients	TRUE	1091	Yes	Yes	Yes	62.4	Yes	No	Highly suggestive	Continuous	Low	Weak
Teughels et al. (2020)	WMD	8	4.3	2.5	6.2	Change in Frequency of PPD ≥6 mm	12	Systemic	Atb + SRP vs. SRP	Adults w/o studies focusing a specific NCD or smoking patients	TRUE	922	Yes	Yes	Yes	57	Yes	No	Weak	Continuous	Low	Weak
Teughels et al. (2020)	WMD	13	2	0.9	3.2	Frequency of PPD ≥/ mm	6	Systemic	Atb + SRP vs. SRP	Adults w/o studies focusing a specific NCD or smoking patients	TRUE	1058	Yes	Yes	Yes	60.5	Yes	No	Highly suggestive	Continuous	Low	Weak
Teughels et al. (2020)	WMD	8	2.3	1.1	3.6	Frequency of PPD ≥/ mm	12	Systemic	Atb + SRP vs. SRP	Adults w/o studies focusing a specific NCD or smoking patients	TRUE	851	Yes	Yes	Yes	55.8	Yes	No	Weak	Continuous	Low	Weak
Herrera et al. (2020)	WMD	38	0.36	0.24	0.49	PPD change	2024-09-06	Local	Atb + SRP vs. SRP	Adults w/o studies focusing a specific NCD or smoking patients	TRUE	4248	Yes	Yes	Yes	96.8	Yes	No	Highly suggestive	Continuous	Low	Weak
Herrera et al. (2020)	WMD	10	0.19	0.06	0.32	PPD change	12+	Local	Atb + SRP vs. SRP	Adults w/o studies focusing a specific NCD or smoking patients	TRUE	521	No	No	Yes	28.1	Yes	No	Weak	Continuous	Low	Weak
Herrera et al. (2020)	WMD	37	0.26	0.12	0.4	CAL change	2024-09-06	Local	Atb + SRP vs. SRP	Adults w/o studies focusing a specific NCD or smoking patients	TRUE	3384	Yes	Yes	Yes	85	Yes	No	Highly suggestive	Continuous	Low	Weak
Herrera et al. (2020)	WMD	10	0.09	-0.25	0.43	CAL change	12+	Local	Atb + SRP vs. SRP	Adults w/o studies focusing a specific NCD or smoking patients	FALSE	512	No	No	No	75.3	No	No	Weak	Continuous	Low	Weak
Herrera et al. (2020)	WMD	9	2.5	-2	7	BoP change	2024-09-06	Local	Atb + SRP vs. SRP	Adults w/o studies focusing a specific NCD or smoking patients	FALSE	394	No	No	No	86.9	No	No	Weak	Continuous	Low	Weak
Zheng et al. (2019)	MD	5	-0.58	-0.83	-0.33	PPD reduction	1	Systemic	Clarithromycin + MET + SRP vs. SRP	Adults w/o systemic conditions	TRUE	516	Yes	Yes	Yes	91	Yes	No	Weak	Continuous	Low	Weak
Zheng et al. (2019)	MD	5	-0.5	-0.67	-0.39	PPD reduction	3	Systemic	Clarithromycin + MET + SRP vs. SRP	Adults w/o systemic conditions	TRUE	516	Yes	Yes	Yes	88	Yes	No	Weak	Continuous	Low	Weak
Zheng et al. (2019)	MD	5	-0.24	-0.4	-0.08	CAL gain	1	Systemic	Clarithromycin + MET + SRP vs. SRP	Adults w/o systemic conditions	TRUE	516	No	No	Yes	62	Yes	No	Weak	Continuous	Low	Weak
Zheng et al. (2019)	MD	5	-0.34	-0.44	-0.25	CAL gain	3	Systemic	Clarithromycin + MET + SRP vs. SRP	Adults w/o systemic conditions	TRUE	516	Yes	Yes	Yes	32	Yes	No	Weak	Continuous	Low	Weak
Zheng et al. (2019)	MD	5	-0.31	-0.35	-0.28	BoP	1	Systemic	Clarithromycin + MET + SRP vs. SRP	Adults w/o systemic conditions	TRUE	516	Yes	Yes	Yes	52	Yes	No	Weak	Continuous	Low	Weak
Zheng et al. (2019)	MD	5	-0.14	-0.21	-0.06	BoP	3	Systemic	Clarithromycin + MET + SRP vs. SRP	Adults w/o systemic conditions	TRUE	516	No	Yes		77	Yes	No	Weak	Continuous	Low	Weak
Yap et al. (2019)	SMD	2	-0.27	-0.8	0.27	BoP	3	Systemic	Doxycycline + SRP vs. SRP	Adults w/ Diabetes Mellitus	FALSE	60	No	No	No	8	No	No	Weak	Continuous	Critically Low	Weak
Yap et al. (2019)	SMD	5	-0.22	-0.52	0.08	CAL	3	Systemic	Doxycycline + SRP vs. SRP	Adults w/ Diabetes Mellitus	FALSE	276	No	No	No	36	No	No	Weak	Continuous	Critically Low	Weak
Yap et al. (2019)	SMD	5	-0.13	-0.41	0.15	HbA1c	3	Systemic	Doxycycline + SRP vs. SRP	Adults w/ Diabetes Mellitus	FALSE	208	No	No	No	3	No	No	Weak	Continuous	Critically Low	Weak
Yap et al. (2019)	SMD	6	-0.16	-0.5	0.18	PPD	3	Systemic	Doxycycline + SRP vs. SRP	Adults w/ Diabetes Mellitus	FALSE	276	No	No	No	48	No	No	Weak	Continuous	Critically Low	Weak
McGowan et al. (2018)	MD	7	-0.35	-0.47	-0.24	Mean PPD	ND	Systemic	Low dose Amox+MET + SRP vs. SRP	Adults w/o systemic conditions	TRUE	327	Yes	Yes	Yes	0	Yes	No	Weak	Continuous	Critically Low	Weak
McGowan et al. (2018)	MD	5	-0.32	-0.45	-0.19	Mean CAL	ND	Systemic	High dose Amox+MET + SRP vs. SRP	Adults w/o systemic conditions	TRUE	150	Yes	Yes	Yes	0	Yes	No	Weak	Continuous	Critically Low	Weak
McGowan et al. (2018)	MD	10	-0.37	-0.46	-0.27	Mean PPD	ND	Systemic	Low dose Amox+MET + SRP vs. SRP	Adults w/o systemic conditions	TRUE	421	Yes	Yes	Yes	0	Yes	No	Weak	Continuous	Critically Low	Weak
McGowan et al. (2018)	MD	9	-0.25	-0.42	-0.08	Mean CAL	ND	Systemic	High dose Amox+MET + SRP vs. SRP	Adults w/o systemic conditions	TRUE	392	No	No	Yes	0	Yes	No	Weak	Continuous	Critically Low	Weak
McGowan et al. (2018)	MD	9	-0.36	-0.47	-0.25	Mean PPD	ND	Systemic	7day Amox+MET + SRP vs. SRP	Adults w/o systemic conditions	TRUE	426	Yes	Yes	Yes	0	Yes	No	Weak	Continuous	Critically Low	Weak
McGowan et al. (2018)	MD	6	-0.28	-0.55	0	Mean CAL	ND	Systemic	14-day Amox+MET + SRP vs. SRP	Adults w/o systemic conditions	FALSE	249	No	No	No	0	No	No	Weak	Continuous	Critically Low	Weak
McGowan et al. (2018)	MD	8	-0.38	-0.49	-0.27	Mean PPD	ND	Systemic	7day Amox+MET + SRP vs. SRP	Adults w/o systemic conditions	TRUE	304	Yes	Yes	Yes	0	Yes	No	Weak	Continuous	Critically Low	Weak
McGowan et al. (2018)	MD	7	-0.28	-0.47	-0.09	Mean CAL	ND	Systemic	14-day Amox+MET + SRP vs. SRP	Adults w/o systemic conditions	TRUE	275	No	No	Yes	0	Yes	No	Weak	Continuous	Critically Low	Weak
Souto et al. (2018)	MD	11	0.14	0.08	0.2	PPD reduction	ND	Systemic	Atb + SRP vs. SRP	Adults w/ Diabetes Mellitus	TRUE	528	Yes	Yes	Yes	0	Yes	No	Weak	Continuous	High	Weak
Souto et al. (2018)	MD	11	0.06	-0.12	0.24	CAL gain	ND	Systemic	Atb + SRP vs. SRP	Adults w/ Diabetes Mellitus	FALSE	528	No	No	No	72	No	No	Weak	Continuous	High	Weak
Assem et al. (2017)	MD	4	-0.21	-0.42	-0.01	PPD	ND	Systemic	Atb + SRP vs. SRP	Smoker patients w/o Systemic	TRUE	146	No	No	Yes	70	Yes	No	Weak	Continuous	Critically Low	Weak
Assem et al. (2017)	MD	4	-0.22	-0.39	-0.04	CAL	ND	Systemic	Atb + SRP vs. SRP	Smoker patients w/o Systemic	TRUE	146	No	No	Yes	45	Yes	No	Weak	Continuous	Critically Low	Weak
Assem et al. (2017)	MD	4	-0.04	-0.13	0.06	BoP	ND	Systemic	Atb + SRP vs. SRP	Smoker patients w/o Systemic	FALSE	146	No	No	Yes	98	Yes	No	Weak	Continuous	Critically Low	Weak
Nadig and Shah (2016)	SMD	5	1.23	1.03	1.43	CAL gain	3	Local	Tetracycline + SRP vs. SRP	Smoker patients w/o Systemic	TRUE	462	Yes	Yes	Yes	84.83	Yes	No	Weak	Continuous	Critically Low	Weak
Nadig and Shah (2016)	SMD	3	1.02	0.28	1.75	CAL gain	6	Local	Tetracycline + SRP vs. SRP	Smoker patients w/o Systemic	TRUE	382	No	Yes	Yes	84.94	Yes	No	Weak	Continuous	Critically Low	Weak
Nadig and Shah (2016)	SMD	7	0.8	0.62	0.98	PPD change	3	Local	Tetracycline + SRP vs. SRP	Smoker patients w/o Systemic	TRUE	548	Yes	Yes	Yes	84.83	Yes	No	Weak	Continuous	Critically Low	Weak
Nadig and Shah (2016)	SMD	1.2	0.57	1.82		PPD change	6	Local	Tetracycline + SRP vs. SRP	Smoker patients w/o Systemic	TRUE	408	Yes	Yes	Yes	84.94	Yes	No	Weak	Continuous	Critically Low	Weak
Nadig and Shah (2016)	SMD	4	0.33	0.16	0.5	PPD change	9	Local	Tetracycline + SRP vs. SRP	Smoker patients w/o Systemic	TRUE	555	Yes	Yes	Yes	56.11	Yes	No	Weak	Continuous	Critically Low	Weak
Grellmann et al. (2016)	MD	8	-0.09	-0.19	0	PPD	ND	Systemic	Doxycycline + SRP vs. SRP	Adults w/ Diabetes Mellitus	FALSE	356	No	No	No	0	No	No	Weak	Continuous	Critically Low	Weak
Grellmann et al. (2016)	MD	3	-0.28	-0.49	-0.06	PPD	ND	Systemic	Atb (other than Doxycycline) + SRP vs. SRP	Adults w/ Diabetes Mellitus	TRUE	150	No	No	Yes	56	Yes	No	Weak	Continuous	Critically Low	Weak
Grellmann et al. (2016)	MD	9	-0.12	-0.21	-0.03	PPD	2024-06-03	Systemic	Atb + SRP vs. SRP	Adults w/ Diabetes Mellitus	TRUE	386	No	No	Yes	0	Yes	No	Weak	Continuous	Critically Low	Weak
Grellmann et al. (2016)	MD	2	-0.24	-0.53	0.06	PPD	2024-12-09	Systemic	Atb + SRP vs. SRP	Adults w/ Diabetes Mellitus	FALSE	120	No	No	No	70	No	No	Weak	Continuous	Critically Low	Weak
Grellmann et al. (2016)	MD	5	-0.13	-0.27	0.01	PPD	ND	Systemic	Atb + Conventional SRP vs. Conventional SRP	Adults w/ Diabetes Mellitus	FALSE	314	No	No	No	34	No	No	Weak	Continuous	Critically Low	Weak
Grellmann et al. (2016)	MD	4	-0.23	-0.37	-0.1	PPD	ND	Systemic	Atb + Full-mouth SRP vs. Full-mouth SRP	Adults w/ Diabetes Mellitus	TRUE	124	No	No	Yes	0	Yes	No	Weak	Continuous	Critically Low	Weak
Chambrone et al. (2016)	MD	4	0.81	0.17	1.44	PPD reduction	ND	Local	Atb + SRP vs. SRP	Smokers w/ CP w/o systemic conditions	TRUE	177	No	No	Yes	86	Yes	No	Weak	Continuous	Moderate	Weak
Chambrone et al. (2016)	MD	4	0.91	0.19	1.63	CAL gain	ND	Local	Atb + SRP vs. SRP	Smokers w/ CP w/o systemic conditions	TRUE	177	No	No	Yes	95	Yes	No	Weak	Continuous	Moderate	Weak
Chambrone et al. (2016)	MD	3	0.18	-0.02	0.37	PPD reduction	ND	Systemic	Atb + SRP vs. SRP	Smokers w/ CP w/o systemic conditions	FALSE	117	No	No	No	0	No	No	Weak	Continuous	Moderate	Weak
Chambrone et al. (2016)	MD	3	0.08	-0.21	0.36	CAL gain	ND	Systemic	Atb + SRP vs. SRP	Smokers w/ CP w/o systemic conditions	FALSE	117	No	No	No	0	No	No	Weak	Continuous	Moderate	Weak
Zhang et al. (2016)	MD	8	0.33	0.25	0.41	PPD reduction	3	Systemic	Atb + SRP vs. SRP	Adults w/ AgP w/o systemic conditions	TRUE	156	Yes	Yes	Yes	34	Yes	No	Weak	Continuous	Low	Weak
Zhang et al. (2016)	MD	8	0.54	0.46	0.61	PPD reduction	6	Systemic	Atb + SRP vs. SRP	Adults w/ AgP w/o systemic conditions	TRUE	242	Yes	Yes	Yes	0	Yes	No	Weak	Continuous	Low	Weak
Zhang et al. (2016)	MD	2	0.55	0.26	0.83	PPD reduction	12	Systemic	Atb + SRP vs. SRP	Adults w/ AgP w/o systemic conditions	TRUE	65	Yes	Yes	Yes	41	Yes	No	Weak	Continuous	Low	Weak
Zhang et al. (2016)	MD	5	0.43	0.3	0.56	CAL gain	3	Systemic	Atb + SRP vs. SRP	Adults w/ AgP w/o systemic conditions	TRUE	156	Yes	Yes	Yes	0	Yes	No	Weak	Continuous	Low	Weak
Zhang et al. (2016)	MD	8	0.44	0.33	0.55	CAL gain	6	Systemic	Atb + SRP vs. SRP	Adults w/ AgP w/o systemic conditions	TRUE	242	Yes	Yes	Yes	0	Yes	No	Weak	Continuous	Low	Weak
Zhang et al. (2016)	MD	2	0.43	0.2	0.65	CAL gain	12	Systemic	Atb + SRP vs. SRP	Adults w/ AgP w/o systemic conditions	TRUE	65	Yes	Yes	Yes	0	Yes	No	Weak	Continuous	Low	Weak
Rovai et al. (2016)		6	LACKING	LACKING	LACKING	PPD reduction	ND	Local	Atb + SRP vs. SRP	Diabetes Mellitus	TRUE	203	No	No	Yes	94	Yes	No		#N/A	High
Rovai et al. (2016)		6	LACKING	LACKING	LACKING	CAL gain	ND	Local	Atb + SRP vs. SRP	Diabetes Mellitus	TRUE	203	No	No	Yes	92	Yes	No		#N/A	High
Rovai et al. (2016)	MD	6	0.86	0.55	1.16	PPD reduction	ND	Local	Atb + SRP vs. SRP	Diabetes Mellitus w/ Deeper Pockets	TRUE	203	Yes	Yes	Yes	14	Yes	No	Weak	Continuous	High	Weak
Rovai et al. (2016)	MD	6	0.77	0.56	0.88	CAL gain	ND	Local	Atb + SRP vs. SRP	Diabetes Mellitus w/ Deeper Pockets	TRUE	203	No	Yes	Yes	0	Yes	No	Weak	Continuous	High	Weak
Rabelo et al. (2015)	MD	7	0.45	0.33	0.56	CAL	ND	Systemic	Amox + MET + SRP vs. SRP	Adults with AgP	TRUE	219	Yes	Yes	Yes	0	Yes	No	Weak	Continuous	Low	Weak
Rabelo et al. (2015)	MD	7	0.53	0.45	0.61	CAL	ND	Systemic	Amox + MET + SRP vs. SRP	Adults with AgP	TRUE	219	Yes	Yes	Yes	0	Yes	No	Weak	Continuous	Low	Weak
Rabelo et al. (2015)	MD	2	1.08	0.54	1.62	CAL	ND	Systemic	MET + SRP vs. SRP	Adults with AgP	TRUE	48	Yes	Yes	Yes	0	Yes	No	Weak	Continuous	Low	Weak
Rabelo et al. (2015)	MD	2	1.05	0.62	1.48	CAL	ND	Systemic	MET + SRP vs. SRP	Adults with AgP	TRUE	48	Yes	Yes	Yes	0	Yes	No	Weak	Continuous	Low	Weak
Keestra et al. (2015)	MD	35	-0.28	-0.37	-0.19	PPD reduction	3	Systemic	Multiple ATBs + SRP vs. SRP	Adults with untreated Periodontitis	TRUE	1506	Yes	Yes	Yes	69	Yes	No	Highly suggestive	Continuous	Low	Weak
Keestra et al. (2015)	MD	28	-0.37	-0.5	-0.25	PPD reduction	6	Systemic	Multiple ATBs + SRP vs. SRP	Adults with untreated Periodontitis	TRUE	1272	Yes	Yes	Yes	77	Yes	No	Highly suggestive	Continuous	Low	Weak
Keestra et al. (2015)	MD	5	-0.49	-0.91	0.08	PPD reduction	9	Systemic	Multiple ATBs + SRP vs. SRP	Adults with untreated Periodontitis	TRUE	164	No	No	Yes	89	Yes	No	Weak	Continuous	Low	Weak
Keestra et al. (2015)	MD	15	-0.26	-0.39	0.13	PPD reduction	12	Systemic	Multiple ATBs + SRP vs. SRP	Adults with untreated Periodontitis	TRUE	702	No	Yes	Yes	50	Yes	No	Weak	Continuous	Low	Weak
Keestra et al. (2015)	MD	21	-0.27	-0.36	-0.18	PPD moderate pockets	3	Systemic	Multiple ATBs + SRP vs. SRP	Adults with untreated Periodontitis	TRUE	1358	Yes	Yes	Yes	58	Yes	No	Highly suggestive	Continuous	Low	Weak
Keestra et al. (2015)	MD	18	-0.23	-0.33	-0.13	PPD moderate pockets	6	Systemic	Multiple ATBs + SRP vs. SRP	Adults with untreated Periodontitis	TRUE	1293	No	Yes	Yes	63	Yes	No	Suggestive	Continuous	Low	Weak
Keestra et al. (2015)	MD	4	-0.29	-0.38	0.19	PPD moderate pockets	9	Systemic	Multiple ATBs + SRP vs. SRP	Adults with untreated Periodontitis	TRUE	638	Yes	Yes	Yes	0	Yes	No	Weak	Continuous	Low	Weak
Keestra et al. (2015)	MD	5	-0.25	-0.52	0.01	PPD moderate pockets	12	Systemic	Multiple ATBs + SRP vs. SRP	Adults with untreated Periodontitis	FALSE	305	No	No	No	76	No	No	Weak	Continuous	Low	Weak
Keestra et al. (2015)	MD	24	-0.62	-0.79	-0.45	PPD deep PD	3	Systemic	Multiple ATBs + SRP vs. SRP	Adults with untreated Periodontitis	TRUE	1462	No	Yes	Yes	50	Yes	No	Suggestive	Continuous	Low	Weak
Keestra et al. (2015)	MD	21	-0.58	-0.74	-0.42	PPD deep PD	6	Systemic	Multiple ATBs + SRP vs. SRP	Adults with untreated Periodontitis	TRUE	1397	No	Yes	Yes	33	Yes	No	Suggestive	Continuous	Low	Weak
Keestra et al. (2015)	MD	4	-0.52	-0.75	0.3	PPD deep PD	9	Systemic	Multiple ATBs + SRP vs. SRP	Adults with untreated Periodontitis	TRUE	613	No	Yes	Yes	0	Yes	No	Weak	Continuous	Low	Weak
Keestra et al. (2015)	MD	8	-0.74	-1.04	0.44	PPD deep PD	12	Systemic	Multiple ATBs + SRP vs. SRP	Adults with untreated Periodontitis	TRUE	453	No	Yes	Yes	29	Yes	No	Weak	Continuous	Low	Weak
Keestra et al. (2015)	MD	35	-0.2	-0.31	-0.09	CAL	3	Systemic	Multiple ATBs + SRP vs. SRP	Adults with untreated Periodontitis	TRUE	1506	No	Yes	Yes	69	Yes	No	Suggestive	Continuous	Low	Weak
Keestra et al. (2015)	MD	28	-0.31	-0.48	-0.15	CAL	6	Systemic	Multiple ATBs + SRP vs. SRP	Adults with untreated Periodontitis	TRUE	1272	No	Yes	Yes	83	Yes	No	Suggestive	Continuous	Low	Weak
Keestra et al. (2015)	MD	5	-0.45	-1	0.1	CAL	9	Systemic	Multiple ATBs + SRP vs. SRP	Adults with untreated Periodontitis	FALSE	164	No	No	No	96	No	No	Weak	Continuous	Low	Weak
Keestra et al. (2015)	MD	15	-0.1	-0.21	0.01	CAL	12	Systemic	Multiple ATBs + SRP vs. SRP	Adults with untreated Periodontitis	FALSE	702	No	No	No	36	No	No	Weak	Continuous	Low	Weak
Keestra et al. (2015)	MD	17	-0.18	-0.24	-0.12	CAL moderate pockets	3	Systemic	Multiple ATBs + SRP vs. SRP	Adults with untreated Periodontitis	TRUE	1164	No	Yes	Yes	0	Yes	No	Suggestive	Continuous	Low	Weak
Keestra et al. (2015)	MD	14	-0.17	-0.25	-0.09	CAL moderate pockets	6	Systemic	Multiple ATBs + SRP vs. SRP	Adults with untreated Periodontitis	TRUE	1099	No	Yes	Yes	24	Yes	No	Suggestive	Continuous	Low	Weak
Keestra et al. (2015)	MD	3	-0.25	-0.36	0.13	CAL moderate pockets	9	Systemic	Multiple ATBs + SRP vs. SRP	Adults with untreated Periodontitis	TRUE	618	No	Yes	Yes	25	Yes	No	Weak	Continuous	Low	Weak
Keestra et al. (2015)	MD	3	-0.29	-0.46	0.13	CAL moderate pockets	12	Systemic	Multiple ATBs + SRP vs. SRP	Adults with untreated Periodontitis	TRUE	175	No	Yes	Yes	6	Yes	No	Weak	Continuous	Low	Weak
Keestra et al. (2015)	MD	14	-0.49	-0.66	-0.31	CAL deep PD	3	Systemic	Multiple ATBs + SRP vs. SRP	Adults with untreated Periodontitis	TRUE	1268	No	Yes	Yes	38	Yes	No	Suggestive	Continuous	Low	Weak
Keestra et al. (2015)	MD	17	-0.42	-0.6	-0.24	CAL deep PD	6	Systemic	Multiple ATBs + SRP vs. SRP	Adults with untreated Periodontitis	TRUE	1111	No	Yes	Yes	18	Yes	No	Suggestive	Continuous	Low	Weak
Keestra et al. (2015)	MD	3	-0.43	-0.68	0.18	CAL deep PD	9	Systemic	Multiple ATBs + SRP vs. SRP	Adults with untreated Periodontitis	TRUE	593	No	Yes	Yes	0	Yes	No	Weak	Continuous	Low	Weak
Keestra et al. (2015)	MD	3	-0.61	-0.9	0.32	CAL deep PD	12	Systemic	Multiple ATBs + SRP vs. SRP	Adults with untreated Periodontitis	TRUE	313	No	Yes	Yes	0	Yes	No	Weak	Continuous	Low	Weak
Keestra et al. (2015)	MD	30	-5.39	-8.46	-2.32	BoP change	3	Systemic	Multiple ATBs + SRP vs. SRP	Adults with untreated Periodontitis	TRUE	1168	No	Yes	Yes	65	Yes	No	Suggestive	Continuous	Low	Weak
Keestra et al. (2015)	MD	23	-5.18	-8.55	1.81	BoP change	6	Systemic	Multiple ATBs + SRP vs. SRP	Adults with untreated Periodontitis	TRUE	959	No	No	Yes	67	Yes	No	Weak	Continuous	Low	Weak
Keestra et al. (2015)	MD	2	5.21	-14.72	5.15	BoP change	9	Systemic	Multiple ATBs + SRP vs. SRP	Adults with untreated Periodontitis	FALSE	55	No	No	No	90	No	No	Weak	Continuous	Low	Weak
Keestra et al. (2015)	MD	13	-3.8	-6.77	0.83	BoP change	12	Systemic	Multiple ATBs + SRP vs. SRP	Adults with untreated Periodontitis	TRUE	622	No	No	Yes	29	Yes	No	Weak	Continuous	Low	Weak
Santos et al. (2015)	WMD	3	0	-0.06	0.06	PI	ND	Systemic	Multiple ATBs + SRP vs. SRP	Diabetes Mellitus	FALSE	168	No	No	No	0	No	No	Weak	Continuous	Low	Weak
Santos et al. (2015)	WMD	4	-0.04	-0.07	-0.01	BoP	ND	Systemic	Multiple ATBs + SRP vs. SRP	Diabetes Mellitus	TRUE	234	No	No	Yes	13.3	Yes	No	Weak	Continuous	Low	Weak
Santos et al. (2015)	WMD	4	-0.22	-0.34	-0.11	PPD	ND	Systemic	Multiple ATBs + SRP vs. SRP	Diabetes Mellitus	TRUE	234	No	Yes	Yes	23	Yes	No	Weak	Continuous	Low	Weak
Santos et al. (2015)	WMD	4	-0.16	-0.34	0.02	CAL	ND	Systemic	Multiple ATBs + SRP vs. SRP	Diabetes Mellitus	FALSE	234	No	No	No	23.4	No	No	Weak	Continuous	Low	Weak
Kolakovic et al. (2014)	OR	8	3.55	2.27	5.56	Pocket closure	3	Systemic	Amox + MET + SRP vs. SRP	Adults w/o systemic conditions	TRUE	521	Yes	Yes	Yes	0	Yes	No	Weak	Binary	Critically Low	Weak
Kolakovic et al. (2014)	OR	7	4.75	2.89	7.82	Pocket closure	6	Systemic	Amox + MET + SRP vs. SRP	Adults w/o systemic conditions	TRUE	300	Yes	Yes	Yes	38.9	Yes	No	Weak	Binary	Critically Low	Weak
Sgolastra (2014)	MD	6	0.18	0.09	0.28	PPD reduction	ND	Systemic	MET + SRP vs. SRP	Adults w/o systemic conditions	TRUE	586	Yes	Yes	Yes	0	Yes	No	Weak	Continuous	Critically Low	Weak
Sgolastra (2014)	MD	6	0.1	0.08	0.12	CAL gain	ND	Systemic	MET + SRP vs. SRP	Adults w/o systemic conditions	TRUE	586	Yes	Yes	Yes	0	Yes	No	Weak	Continuous	Critically Low	Weak
Sgolastra (2014)	MD	4	8.74	3.23	14.24	BoP change	ND	Systemic	MET + SRP vs. SRP	Adults w/o systemic conditions	TRUE	200	No	No	Yes	6	Yes	No	Weak	Continuous	Critically Low	Weak
Sgolastra (2014)	MD	3	0.69	-0.96	2.34	Suppuration change	ND	Systemic	MET + SRP vs. SRP	Adults w/o systemic conditions	FALSE	142	No	No	No	10	No	No	Weak	Continuous	Critically Low	Weak
Matesanz-Pérez et al. (2013)	WMD	36	-0.49	-0.5	-0.48	PPD	ND	Local	Multiple ATBs + SRP vs. SRP	No information	TRUE		Yes	Yes	Yes	93.5	Yes	No	Weak	Continuous	Critically Low	Weak
Matesanz-Pérez et al. (2013)	WMD	34	-0.29	-0.29	-0.28	CAL	ND	Local	Multiple ATBs + SRP vs. SRP	No information	TRUE		Yes	Yes	Yes	99.1	Yes	No	Weak	Continuous	Critically Low	Weak
Sgolastra et al. (2012) CP	MD	4	0.21	0.02	0.4	CAL	ND	Systemic	Amox + MET + SRP vs. SRP	Adults Chronic P w/o systemic conditions	TRUE	147	No	No	Yes	0	Yes	No	Weak	Continuous	Critically Low	Weak
Sgolastra et al. (2012) CP	MD	3	0.43	0.24	0.63	PPD	ND	Systemic	Amox + MET + SRP vs. SRP	Adults Chronic P w/o systemic conditions	TRUE	112	Yes	Yes	Yes	0	Yes	No	Weak	Continuous	Critically Low	Weak
Sgolastra et al. (2012) CP	MD	2	10.77	-3.43	24.97	BoP	ND	Systemic	Amox + MET + SRP vs. SRP	Adults Chronic P w/o systemic conditions	FALSE	63	No	No	No	48	No	No	Weak	Continuous	Critically Low	Weak
Sgolastra et al. (2012) CP	MD	2	1.77	-1.7	5.24	Suppuration	ND	Systemic	Amox + MET + SRP vs. SRP	Adults Chronic P w/o systemic conditions	FALSE	63	No	No	No	54	No	No	Weak	Continuous	Critically Low	Weak
Sgolastra et al. (2012) AgP	MD	6	0.42	0.23	0.61	CAL	ND	Systemic	Amox + MET + SRP vs. SRP	Adults AgP w/o systemic conditions	TRUE	181	Yes	Yes	Yes	0	Yes	No	Weak	Continuous	Critically Low	Weak
Sgolastra et al. (2012) AgP	MD	6	0.58	0.39	0.77	PPD	ND	Systemic	Amox + MET + SRP vs. SRP	Adults AgP w/o systemic conditions	TRUE	181	Yes	Yes	Yes	0	Yes	No	Weak	Continuous	Critically Low	Weak
Sgolastra et al. (2012) AgP	MD	3	14.95	6.68	23.23	BoP	ND	Systemic	Amox + MET + SRP vs. SRP	Adults AgP w/o systemic conditions	TRUE	86	No	Yes	Yes	0	Yes	No	Weak	Continuous	Critically Low	Weak
Sgolastra et al. (2012) AgP	MD	3	21.44	3.8	39.08	GB	ND	Systemic	Amox + MET + SRP vs. SRP	Adults AgP w/o systemic conditions	TRUE	91	No	No	Yes	91	Yes	No	Weak	Continuous	Critically Low	Weak
Sgolastra et al. (2012) AgP	MD	2	8.28	-8.97	25.53	VP	ND	Systemic	Amox + MET + SRP vs. SRP	Adults AgP w/o systemic conditions	FALSE	65	No	No	No	73	No	No	Weak	Continuous	Critically Low	Weak
Sgolastra et al. (2012) AgP	RR	6	0.07	-0.02	0.17	GI symptoms	ND	Systemic	Amox + MET + SRP vs. SRP	Adults AgP w/o systemic conditions	FALSE	181	No	No	No	29	No	No	Weak	Binary	Critically Low	Weak
Sgolastra et al. (2012) AgP	RR	6	0	-0.06	0.05	Dizziness	ND	Systemic	Amox + MET + SRP vs. SRP	Adults AgP w/o systemic conditions	FALSE	181	No	No	No	0	No	No	Weak	Binary	Critically Low	Weak
Sgolastra et al. (2012) AgP	RR	6	0.01	-0.05	0.07	Metallic taste	ND	Systemic	Amox + MET + SRP vs. SRP	Adults AgP w/o systemic conditions	FALSE	181	No	No	No	0	No	No	Weak	Binary	Critically Low	Weak
Sgolastra et al. (2012) AgP	RR	6	-0.02	-0.08	0.04	Intraoral tissue alteration	ND	Systemic	Amox + MET + SRP vs. SRP	Adults AgP w/o systemic conditions	FALSE	181	No	No	No	0	No	No	Weak	Binary	Critically Low	Weak
Sgolastra et al. (2011)	MD	3	0.88	0.08	1.67	CAL	9	Systemic	Sub-dose doxycycline + SRP vs. SRP	Adults w/o systemic conditions	TRUE	92	No	No	Yes	0	Yes	No	Weak	Continuous	Critically Low	Weak
Sgolastra et al. (2011)	MD	3	0.9	0.43	1.37	PPD	9	Systemic	Sub-dose doxycycline + SRP vs. SRP	Adults w/o systemic conditions	TRUE	92	No	No	Yes	0	Yes	No	Weak	Continuous	Critically Low	Weak
Sgolastra et al. (2011)	MD	2	0.71	0.45	0.96	PI	9	Systemic	Sub-dose doxycycline + SRP vs. SRP	Adults w/o systemic conditions	TRUE	66	Yes	Yes	Yes	0	Yes	No	Weak	Continuous	Critically Low	Weak
Sgolastra et al. (2011)	MD	2	0.58	0.43	0.72	GI	9	Systemic	Sub-dose doxycycline + SRP vs. SRP	Adults w/o systemic conditions	TRUE	66	No	Yes	Yes	0	Yes	No	Weak	Continuous	Critically Low	Weak
Sgolastra et al. (2011)	MD	3	0.16	0.03	0.29	GCF (in microliters)	9	Systemic	Sub-dose doxycycline + SRP vs. SRP	Adults w/o systemic conditions	TRUE	92	No	No	Yes	55	Yes	No	Weak	Continuous	Critically Low	Weak
Bono and Brunotto (2010)	SMD	6	-1.14	-2.59	0.32	PPD	ND	Systemic	Amox + MET + SRP vs. SRP	Adults w/o systemic conditions	FALSE	273	No	No	No	95.7	No	No	Weak	Continuous	Critically Low	Weak
Bono and Brunotto (2010)	SMD	5	-1.05	-2.46	0.35	BoP	ND	Systemic	Amox + MET + SRP vs. SRP	Adults w/o systemic conditions	FALSE	416	No	No	No	97.1	No	No	Weak	Continuous	Critically Low	Weak
Bonito et al. (2005)	MD	6	0.47	0.22	0.72	PPD	ND	Local	SRP + Tetracycline vs. SRP	Adults w/o systemic conditions	TRUE	386	No	Yes	Yes	49.5	Yes	No	Weak	Continuous	Critically Low	Weak
Bonito et al. (2005)	MD	9	0.24	0.07	0.42	CAL	ND	Local	SRP + Tetracycline vs. SRP	Adults w/o systemic conditions	TRUE	621	No	No	Yes	27.7	Yes	No	Weak	Continuous	Critically Low	Weak
Bonito et al. (2005)	MD	6	0.49	0.4	0.58	PPD	ND	Local	SRP + Minocycline vs. SRP	Adults w/o systemic conditions	TRUE	706	Yes	Yes	Yes	40.7	Yes	No	Weak	Continuous	Critically Low	Weak
Bonito et al. (2005)	MD	5	0.46	0.32	0.6	CAL	ND	Local	SRP + Minocycline vs. SRP	Adults w/o systemic conditions	TRUE	208	Yes	Yes	Yes	0	Yes	No	Weak	Continuous	Critically Low	Weak
Bonito et al. (2005)	MD	7	0.32	0.2	0.44	PPD	ND	Local	SRP + MET vs. SRP	Adults w/o systemic conditions	TRUE	490	Yes	Yes	Yes	37.4	Yes	No	Weak	Continuous	Critically Low	Weak
Bonito et al. (2005)	MD	7	0.12	0.01	0.24	CAL	ND	Local	SRP + MET vs. SRP	Adults w/o systemic conditions	TRUE	513	No	No	Yes	44.8	Yes	No	Weak	Continuous	Critically Low	Weak
