# Supplementary material for: Antibiotics in periodontal treatment: an umbrella review
Source: Front Cell Infect Microbiol. 2025 Jun 4;15:1601464. doi: 10.3389/fcimb.2025.1601464 (PMC12174147; doi:10.3389/fcimb.2025.1601464)
Supplement: Supplementary file 6 [file Table6.xlsx]

## Sheet: AMSTAR_vis
Study	Review Quality	1	2	3	4	5	6	7	8	9	10	11	12	13	14	15	16
Zanatta et al. (2024)	High	Y	Y	Y	Y	Y	Y	Y	Y	Y/Y	N	Y/Y	Y	Y	Y	Y	Y
Tang et al. (2023)	Critically Low	Y	PY	N	N	Y	Y	N	PY	Y/Y	N	Y/Y	NA	Y	Y	NA	Y
Atieh et al. (2023)	Moderate	Y	PY	Y	Y	Y	Y	Y	Y	Y/Y	N	Y/Y	N	Y	Y	NA	Y
Wu et al. (2023)	Critically Low	Y	Y	Y	PY	Y	Y	N	Y	Y/Y	N	Y/Y	N	Y	Y	Y	Y
Kherul Anuwar et al. (2022)	Critically Low	Y	PY	N	N	Y	Y	Y	Y	Y/Y	Y	Y/Y	N	N	N	Y	Y
Mugri (2022)	Critically Low	Y	PY	N	N	Y	Y	N	Y	Y/Y	N	NA	NA	N	NA	NA	Y
Ardila and Bedoya-García (2022)	Low	Y	PY	N	PY	Y	Y	N	PY	Y/Y	N	NA	NA	N	NA	NA	Y
Karrabi et al. (2022)	Critically Low	Y	N	N	N	Y	Y	Y	Y	N/N	N	Y/Y	N	N	N	NA	Y
Hammami et al. (2021)	Critically Low	Y	N	N	N	N	N	N	PY	Y/Y	N	NA	NA	N	NA	NA	Y
Yusri et al. (2021)	Low	Y	Y	N	PY	Y	Y	N	Y	Y/Y	N	Y/Y	N	Y	Y	NA	Y
Tan et al. (2021)	Low	Y	PY	N	Y	Y	N	Y	Y	Y/Y	N	NA	NA	N	NA	NA	Y
Zhao et al. (2021)	Critically Low	Y	Y	N	N	Y	N	Y	Y	Y/Y	N	Y/Y	N	Y	Y	NA	Y
Khattri et al. (2020)	High	Y	Y	N	Y	Y	Y	Y	Y	Y/Y	Y	NA	NA	N	NA	NA	Y
Wang et al. (2020)	Critically Low	Y	PY	N	Y	Y	Y	N	Y	Y/Y	N	Y/Y	N	N	N	Y	Y
Abdallaoui-Maan and Bouziane (2020)	Low	Y	PY	N	PY	Y	Y	N	Y	Y/Y	N	NA	NA	N	NA	NA	Y
Dilber et al. (2020)	Critically Low	Y	PY	N	N	Y	Y	N	Y	Y/Y	N	NA	NA	N	NA	NA	N
Munasur et al. (2020)	Critically Low	Y	Y	N	N	Y	Y	N	Y	Y/Y	N	Y/Y	Y	Y	Y	Y	Y
Kaufmann et al. (2020)	Critically Low	Y	PY	N	PY	Y	N	N	PY	Y/Y	N	NA	NA	N	NA	NA	Y
Teughels et al. (2020)	Low	Y	Y	Y	N	Y	Y	Y	Y	Y/Y	N	Y/Y	Y	Y	Y	Y	Y
Herrera et al. (2020)	Low	Y	Y	Y	N	Y	Y	Y	Y	Y/Y	N	Y/Y	Y	Y	Y	Y	Y
Nath et al. (2020)	Critically Low	Y	Y	N	N	Y	Y	N	Y	Y/Y	N	Y/Y	N	Y	Y	NA	Y
Nibali et al. (2019)	Low	Y	Y	N	Y	Y	Y	Y	Y	Y/Y	N	Y/Y	N	Y	Y	NA	Y
Zheng et al. (2019)	Low	Y	Y	N	Y	Y	Y	N	PY	Y/Y	N	Y/Y	N	N	N	NA	Y
Yap et al. (2019)	Critically Low	Y	Y	N	N	Y	Y	N	Y	Y/Y	N	Y/Y	Y	Y	Y	Y	Y
McGowan et al. (2018)	Critically Low	Y	Y	N	PY	Y	Y	N	Y	Y/Y	N	Y/Y	N	Y	Y	Y	Y
Souto et al. (2018)	High	Y	Y	N	PY	Y	Y	Y	Y	Y/Y	Y	Y/Y	Y	Y	Y	NA	Y
O'Rourke (2017)	Critically Low	Y	N	N	PY	N	N	N	PY	N/N	N	NA	NA	N	NA	NA	N
Assem et al. (2017)	Critically Low	Y	Y	N	N	Y	Y	N	Y	Y/Y	N	Y/Y	Y	N	N	NA	Y
Lira Junior et al. (2017)	Low	Y	Y	N	Y	Y	Y	Y	Y	Y/Y	N	Y/Y	N	Y	Y	NA	Y
Renatus et al. (2016)	Critically Low	Y	PY	N	N	Y	N	Y	Y	Y/Y	N	N/N	N	N	N	NA	N
Nadig and Shah (2016)	Critically Low	Y	N	N	N	N	Y	Y	Y	Y/Y	N	Y/Y	N	Y	Y	NA	Y
Santos et al. (2016)	Critically Low	Y	PY	Y	PY	Y	Y	N	Y	Y/Y	N	NA	NA	N	NA	NA	N
Grellmann et al. (2016)	Critically Low	Y	Y	N	Y	Y	Y	N	Y	Y/Y	N	Y/Y	N	Y	Y	Y	Y
Chambrone et al. (2016)	Moderate	Y	Y	N	Y	Y	Y	Y	Y	Y/Y	N	Y/Y	N	Y	Y	NA	Y
Zandbergen et al. (2016)	Low	Y	Y	N	Y	Y	Y	Y	Y	Y/Y	N	NA	NA	N	NA	NA	Y
Zhang et al. (2016)	Low	Y	Y	N	Y	Y	Y	N	Y	Y/Y	N	Y/Y	Y	Y	Y	NA	Y
Rovai et al. (2016)	High	Y	PY	N	PY	Y	Y	Y	Y	Y/Y	Y	Y/Y	Y	Y	Y	NA	Y
Rabelo et al. (2015)	Low	Y	PY	N	PY	Y	Y	Y	PY	Y/Y	N	Y/Y	N	Y	Y	NA	Y
Keestra et al. (2015)	Low	Y	Y	N	N	Y	Y	Y	Y	Y/Y	N	Y/Y	N	Y	Y	NA	Y
Buset et al. (2015)	Low	Y	PY	N	N	Y	N	Y	Y	Y/Y	N	NA	NA	N	NA	NA	Y
Fritoli et al. (2015)	Critically Low	Y	N	N	N	Y	Y	Y	Y	N/N	N	NA	NA	N	NA	NA	Y
Garcia Canas et al. (2015)	Critically Low	Y	PY	Y	Y	Y	N	N	Y	N/N	N	NA	NA	N	NA	NA	Y
Santos et al. (2015)	Low	Y	PY	N	Y	N	Y	Y	Y	Y/Y	N	Y/Y	N	Y	Y	NA	Y
Kolakovic et al. (2014)	Critically Low	Y	PY	Y	PY	Y	N	Y	Y	Y/Y	N	N/N	N	N	N	NA	Y
Sgolastra (2014)	Critically Low	Y	PY	N	Y	Y	Y	N	Y	N/N	N	N/N	N	Y	Y	NA	Y
Zandbergen et al. (2013)	Critically Low	Y	PY	Y	PY	Y	Y	Y	Y	PY/PY	N	Y/Y	N	N	N	N	Y
Matesanz-Pérez et al. (2013)	Critically Low	Y	PY	Y	PY	Y	Y	N	Y	Y/Y	N	Y/Y	N	Y	Y	N	Y
Moreno Villagrana et al. (2012)	Critically Low	Y	PY	N	N	N	N	N	Y	N/N	N	Y/Y	N	N	N	NA	N
Sgolastra et al. (2012) CP	Critically Low	Y	PY	N	Y	Y	Y	N	Y	N/N	N	Y/Y	N	N	N	NA	Y
Sgolastra et al. (2012) AgP	Critically Low	Y	PY	N	Y	Y	Y	N	Y	N/N	N	Y/Y	N	N	N	NA	Y
Sgolastra et al. (2011)	Critically Low	Y	PY	N	Y	Y	Y	N	Y	N/N	N	Y/Y	N	N	N	NA	Y
Angaji et al. (2010)	Critically Low	Y	PY	N	N	Y	Y	Y	Y	N/N	N	NA	NA	N	NA	NA	Y
Bono and Brunotto (2010)	Critically Low	Y	PY	N	N	N	N	N	Y	N/N	N	Y/Y	N	N	N	N	N
Bonito et al. (2005)	Critically Low	Y	PY	Y	N	N	N	N	Y	N/N	N	Y/Y	N	N	N	N	N
Pavia et al. (2004)	Critically Low	Y	PY	N	N	N	N	N	Y	Y/Y	N	Y/Y	N	N	N	N	N
Haffajee et al. (2003)	Critically Low	Y	PY	N	N	N	N	N	Y	Y/Y	N	NA	NA	N	NA	NA	N
Hanes and Purvis (2003)	Critically Low	Y	N	N	PY	Y	N	N	Y	PY/PY	N	NA	NA	N	NA	NA	N
Pavia et al. (2003)	Critically Low	Y	PY	N	N	N	N	N	Y	Y/Y	N	Y/Y	N	N	N	N	N
Hung and Douglass (2002)	Critically Low	Y	PY	N	N	N	N	N	Y	N/N	N	Y/Y	N	N	N	NA	N
Herrera et al. (2002)	Critically Low	Y	PY	N	N	Y	Y	N	Y	Y/Y	N	Y/Y	N	Y	Y	NA	N
Elter et al. (1997)	Critically Low	Y	N	N	N	N	N	N	Y	N/N	N	Y/Y	N	N	N	N	Y

## Sheet: AMSTAR_detailed
Author (Year)	1. Did the research questions and inclusion criteria for the review include the components of PICO?		2. Did the report of the review contain an explicit statement that the review methods were established prior to the conduct of the review and did the report justify any significant deviations from the protocol?		3. Did the review authors explain their selection of the study designs for inclusion in the review?		4. Did the review authors use a comprehensive literature search strategy?		5. Did the review authors perform study selection in duplicate?		6. Did the review authors perform data extraction in duplicate?		7. Did the review authors provide a list of excluded studies and justify the exclusions?		8. Did the review authors describe the included studies in adequate detail?		9. Did the review authors use a satisfactory technique for assessing the risk of bias (RoB) in individual studies that were included in the review?		10. Did the review authors report on the sources of funding for the studies included in the review?		11. If meta-analysis was performed did the review authors use appropriate methods for statistical combination of results?		12. If meta-analysis was performed, did the review authors assess the potential impact of RoB in individual studies on the results of the meta-analysis or other evidence synthesis?		13. Did the review authors account for RoB in individual studies when interpreting/ discussing the results of the review?		14. Did the review authors provide a satisfactory explanation for, and discussion of, any heterogeneity observed in the results of the review?		15. If they performed quantitative synthesis did the review authors carry out an adequate investigation of publication bias (small study bias) and discuss its likely impact on the results of the review?			16. Did the review authors report any potential sources of conflict of interest, including any funding they received for conducting the review?
	Population	Intervention	Comparator group	Outcome	Timeframe for follow up (optional)	AMSTAR-Q1		Review question(s)	Search strategy	Inclusion/exclusion criteria	Risk of bias assessment	A meta-analysis/synthesis plan	A plan for investigating causes of heterogeneity	AMSTAR-Q2		Explanation for including only RCTs	Explanation for including only NRSI	Explanation for including both RCTs and NRSI	AMSTAR-Q3		searched at least 2 databases (relevant to research question)	provided key word and/or search strategy	justified publication restrictions (e.g. language)	searched the reference lists / bibliographies of included studies	searched trial/study registries	included/consulted content experts in the field	where relevant, searched for grey literature	conducted search within 24 months of completion of the review	AMSTAR-Q4		at least two reviewers independently agreed on selection of eligible studies and achieved consensus on which studies to include	two reviewers selected a sample of eligible studies and achieved good agreement (at least 80 percent), with the remainder selected by one reviewer.	AMSTAR-Q5		at least two reviewers achieved consensus on which data to extract from included studies	two reviewers extracted data from a sample of eligible studies and achieved good agreement (at least 80 percent), with the remainder extracted by one reviewer	AMSTAR-Q6		provided a list of all potentially relevant studies that were read in full-text form but excluded from the review	Justified the exclusion from the review of each potentially relevant study	AMSTAR-Q7		described populations	described interventions	described comparators	described outcomes	described research designs	described population in detail	described intervention in detail (including doses where relevant)
Zanatta et al. (2024)	TRUE	TRUE	TRUE	TRUE	TRUE	Yes		TRUE	TRUE	TRUE	TRUE	TRUE	TRUE	Yes		FALSE	FALSE	TRUE	Yes		TRUE	TRUE	TRUE	TRUE	TRUE	TRUE	TRUE	TRUE	Yes		TRUE	FALSE	Yes		TRUE	FALSE	Yes		TRUE	TRUE	Yes		TRUE	TRUE	TRUE	TRUE	TRUE	TRUE	TRUE
Tang et al. (2023)	TRUE	TRUE	TRUE	TRUE	FALSE	Yes		TRUE	TRUE	TRUE	TRUE	TRUE	FALSE	Partial Yes		FALSE	FALSE	FALSE	No		TRUE	FALSE	FALSE	FALSE	TRUE	FALSE	TRUE	FALSE	No		TRUE	FALSE	Yes		TRUE	FALSE	Yes		FALSE	FALSE	No		TRUE	TRUE	TRUE	TRUE	TRUE	FALSE	FALSE
Atieh et al. (2023)	TRUE	TRUE	TRUE	TRUE	FALSE	Yes		TRUE	TRUE	TRUE	TRUE	TRUE	FALSE	Partial Yes		FALSE	FALSE	TRUE	Yes		TRUE	TRUE	TRUE	TRUE	TRUE	TRUE	TRUE	TRUE	Yes		TRUE	FALSE	Yes		TRUE	FALSE	Yes		TRUE	TRUE	Yes		TRUE	TRUE	TRUE	TRUE	TRUE	TRUE	TRUE
Wu et al. (2023)	TRUE	TRUE	TRUE	TRUE	FALSE	Yes		TRUE	TRUE	TRUE	TRUE	TRUE	TRUE	Yes		FALSE	FALSE	TRUE	Yes		TRUE	TRUE	TRUE	FALSE	TRUE	FALSE	FALSE	TRUE	Partial Yes		TRUE	FALSE	Yes		TRUE	FALSE	Yes		FALSE	FALSE	No		TRUE	TRUE	TRUE	TRUE	TRUE	TRUE	TRUE
Kherul Anuwar et al. (2022)	TRUE	TRUE	TRUE	TRUE	FALSE	Yes		TRUE	TRUE	TRUE	TRUE	FALSE	FALSE	Partial Yes		FALSE	FALSE	FALSE	No		TRUE	TRUE	FALSE	TRUE	TRUE	TRUE	FALSE	TRUE	No		TRUE	FALSE	Yes		TRUE	FALSE	Yes		TRUE	TRUE	Yes		TRUE	TRUE	TRUE	TRUE	TRUE	TRUE	TRUE
Karrabi et al. (2022)	TRUE	TRUE	TRUE	TRUE	FALSE	Yes		TRUE	TRUE	TRUE	FALSE	FALSE	FALSE	No		FALSE	FALSE	FALSE	No		TRUE	TRUE	FALSE	FALSE	TRUE	FALSE	FALSE	TRUE	No		TRUE	FALSE	Yes		TRUE	FALSE	Yes		TRUE	TRUE	Yes		TRUE	TRUE	TRUE	TRUE	TRUE	TRUE	TRUE
Yusri et al. (2021)	TRUE	TRUE	TRUE	TRUE	FALSE	Yes		TRUE	TRUE	TRUE	TRUE	TRUE	TRUE	Yes		FALSE	FALSE	FALSE	No		TRUE	TRUE	TRUE	FALSE	TRUE	TRUE	TRUE	TRUE	Partial Yes		TRUE	FALSE	Yes		TRUE	FALSE	Yes		FALSE	FALSE	No		TRUE	TRUE	TRUE	TRUE	TRUE	TRUE	TRUE
Zhao et al. (2021)	TRUE	TRUE	TRUE	TRUE	FALSE	Yes		TRUE	TRUE	TRUE	TRUE	TRUE	TRUE	Yes		FALSE	FALSE	FALSE	No		TRUE	TRUE	FALSE	TRUE	TRUE	TRUE	TRUE	TRUE	No		TRUE	FALSE	Yes		FALSE	FALSE	No		TRUE	TRUE	Yes		TRUE	TRUE	TRUE	TRUE	TRUE	TRUE	TRUE
Wang et al. (2020)	TRUE	TRUE	TRUE	TRUE	TRUE	Yes		TRUE	TRUE	TRUE	TRUE	FALSE	FALSE	Partial Yes		FALSE	FALSE	FALSE	No		TRUE	TRUE	TRUE	TRUE	TRUE	TRUE	TRUE	TRUE	Yes		TRUE	FALSE	Yes		TRUE	FALSE	Yes		FALSE	FALSE	No		TRUE	TRUE	TRUE	TRUE	TRUE	TRUE	TRUE
Munasur et al. (2020)	TRUE	TRUE	TRUE	TRUE	FALSE	Yes		TRUE	TRUE	TRUE	TRUE	TRUE	TRUE	Yes		FALSE	FALSE	FALSE	No		TRUE	TRUE	FALSE	TRUE	TRUE	TRUE	TRUE	TRUE	No		TRUE	FALSE	Yes		TRUE	FALSE	Yes		FALSE	FALSE	No		TRUE	TRUE	TRUE	TRUE	TRUE	TRUE	TRUE
Teughels et al. (2020)	TRUE	TRUE	TRUE	TRUE	FALSE	Yes		TRUE	TRUE	TRUE	TRUE	TRUE	TRUE	Yes		TRUE	FALSE	FALSE	Yes		TRUE	TRUE	FALSE	FALSE	TRUE	FALSE	FALSE	TRUE	No		TRUE	FALSE	Yes		TRUE	FALSE	Yes		TRUE	TRUE	Yes		TRUE	TRUE	TRUE	TRUE	TRUE	TRUE	TRUE
Herrera et al. (2020)	TRUE	TRUE	TRUE	TRUE	FALSE	Yes		TRUE	TRUE	TRUE	TRUE	TRUE	TRUE	Yes		TRUE	FALSE	FALSE	Yes		TRUE	TRUE	FALSE	FALSE	TRUE	FALSE	FALSE	TRUE	No		TRUE	FALSE	Yes		TRUE	FALSE	Yes		TRUE	TRUE	Yes		TRUE	TRUE	TRUE	TRUE	TRUE	TRUE	TRUE
Nath et al. (2020)	TRUE	TRUE	TRUE	TRUE	FALSE	Yes		TRUE	TRUE	TRUE	TRUE	TRUE	TRUE	Yes		FALSE	FALSE	FALSE	No		TRUE	TRUE	FALSE	TRUE	TRUE	FALSE	FALSE	FALSE	No		TRUE	FALSE	Yes		TRUE	FALSE	Yes		FALSE	FALSE	No		TRUE	TRUE	TRUE	TRUE	TRUE	TRUE	TRUE
Nibali et al. (2019)	TRUE	TRUE	TRUE	TRUE	FALSE	Yes		TRUE	TRUE	TRUE	TRUE	TRUE	TRUE	Yes		FALSE	FALSE	FALSE	No		TRUE	TRUE	TRUE	TRUE	TRUE	TRUE	TRUE	TRUE	Yes		TRUE	FALSE	Yes		TRUE	FALSE	Yes		TRUE	TRUE	Yes		TRUE	TRUE	TRUE	TRUE	TRUE	TRUE	TRUE
Zheng et al. (2019)	TRUE	TRUE	TRUE	TRUE	FALSE	Yes		TRUE	TRUE	TRUE	TRUE	TRUE	TRUE	Yes		FALSE	FALSE	FALSE	No		TRUE	TRUE	TRUE	TRUE	TRUE	TRUE	TRUE	TRUE	Yes		TRUE	FALSE	Yes		TRUE	FALSE	Yes		FALSE	FALSE	No		TRUE	TRUE	TRUE	TRUE	TRUE	TRUE	FALSE
Yap et al. (2019)	TRUE	TRUE	TRUE	TRUE	FALSE	Yes		TRUE	TRUE	TRUE	TRUE	TRUE	TRUE	Yes		FALSE	FALSE	FALSE	No		TRUE	FALSE	FALSE	FALSE	TRUE	FALSE	FALSE	FALSE	No		TRUE	FALSE	Yes		TRUE	FALSE	Yes		FALSE	FALSE	No		TRUE	TRUE	TRUE	TRUE	TRUE	TRUE	TRUE
McGowan et al. (2018)	TRUE	TRUE	TRUE	TRUE	FALSE	Yes		TRUE	TRUE	TRUE	TRUE	TRUE	TRUE	Yes		FALSE	FALSE	FALSE	No		TRUE	TRUE	TRUE	FALSE	FALSE	FALSE	FALSE	TRUE	Partial Yes		TRUE	FALSE	Yes		TRUE	FALSE	Yes		FALSE	FALSE	No		TRUE	TRUE	TRUE	TRUE	TRUE	TRUE	TRUE
Souto et al. (2018)	TRUE	TRUE	TRUE	TRUE	FALSE	Yes		TRUE	TRUE	TRUE	TRUE	TRUE	TRUE	Yes		FALSE	FALSE	FALSE	No		TRUE	TRUE	TRUE	FALSE	FALSE	FALSE	TRUE	TRUE	Partial Yes		TRUE	FALSE	Yes		TRUE	FALSE	Yes		TRUE	TRUE	Yes		TRUE	TRUE	TRUE	TRUE	TRUE	TRUE	TRUE
Assem et al. (2017)	TRUE	TRUE	TRUE	TRUE	FALSE	Yes		TRUE	TRUE	TRUE	TRUE	TRUE	TRUE	Yes		FALSE	FALSE	FALSE	No		TRUE	TRUE	FALSE	TRUE	TRUE	FALSE	TRUE	TRUE	No		TRUE	FALSE	Yes		TRUE	FALSE	Yes		FALSE	FALSE	No		TRUE	TRUE	TRUE	TRUE	TRUE	TRUE	TRUE
Lira Junior et al. (2017)	TRUE	TRUE	TRUE	TRUE	FALSE	Yes		TRUE	TRUE	TRUE	TRUE	TRUE	TRUE	Yes		FALSE	FALSE	FALSE	No		TRUE	TRUE	TRUE	TRUE	TRUE	TRUE	TRUE	TRUE	Yes		TRUE	FALSE	Yes		TRUE	FALSE	Yes		TRUE	TRUE	Yes		TRUE	TRUE	TRUE	TRUE	TRUE	TRUE	TRUE
Renatus et al. (2016)	TRUE	TRUE	TRUE	TRUE	FALSE	Yes		TRUE	TRUE	TRUE	TRUE	FALSE	FALSE	Partial Yes		FALSE	FALSE	FALSE	No		TRUE	TRUE	FALSE	TRUE	TRUE	FALSE	FALSE	TRUE	No		TRUE	FALSE	Yes		FALSE	FALSE	No		TRUE	TRUE	Yes		TRUE	TRUE	TRUE	TRUE	TRUE	TRUE	TRUE
Nadig and Shah (2016)	TRUE	TRUE	TRUE	TRUE	FALSE	Yes		FALSE	FALSE	FALSE	FALSE	FALSE	FALSE	No		FALSE	FALSE	FALSE	No		TRUE	TRUE	FALSE	TRUE	FALSE	FALSE	FALSE	TRUE	No		FALSE	FALSE	No		TRUE	FALSE	Yes		TRUE	TRUE	Yes		TRUE	TRUE	TRUE	TRUE	TRUE	TRUE	TRUE
Grellmann et al. (2016)	TRUE	TRUE	TRUE	TRUE	FALSE	Yes		TRUE	TRUE	TRUE	TRUE	TRUE	TRUE	Yes		FALSE	FALSE	FALSE	No		TRUE	TRUE	TRUE	TRUE	TRUE	TRUE	TRUE	TRUE	Yes		TRUE	FALSE	Yes		TRUE	FALSE	Yes		FALSE	FALSE	No		TRUE	TRUE	TRUE	TRUE	TRUE	TRUE	TRUE
Chambrone et al. (2016)	TRUE	TRUE	TRUE	TRUE	FALSE	Yes		TRUE	TRUE	TRUE	TRUE	TRUE	TRUE	Yes		FALSE	FALSE	FALSE	No		TRUE	TRUE	TRUE	TRUE	TRUE	TRUE	TRUE	TRUE	Yes		TRUE	FALSE	Yes		TRUE	FALSE	Yes		TRUE	TRUE	Yes		TRUE	TRUE	TRUE	TRUE	TRUE	TRUE	TRUE
Zhang et al. (2016)	TRUE	TRUE	TRUE	TRUE	FALSE	Yes		TRUE	TRUE	TRUE	TRUE	TRUE	TRUE	Yes		FALSE	FALSE	FALSE	No		TRUE	TRUE	TRUE	TRUE	TRUE	TRUE	TRUE	TRUE	Yes		TRUE	FALSE	Yes		TRUE	FALSE	Yes		FALSE	FALSE	No		TRUE	TRUE	TRUE	TRUE	TRUE	TRUE	TRUE
Rovai et al. (2016)	TRUE	TRUE	TRUE	TRUE	FALSE	Yes		TRUE	TRUE	TRUE	TRUE	FALSE	FALSE	Partial Yes		FALSE	FALSE	FALSE	No		TRUE	TRUE	TRUE	FALSE	FALSE	FALSE	TRUE	TRUE	Partial Yes		TRUE	FALSE	Yes		TRUE	FALSE	Yes		TRUE	TRUE	Yes		TRUE	TRUE	TRUE	TRUE	TRUE	TRUE	TRUE
Rabelo et al. (2015)	TRUE	TRUE	TRUE	TRUE	FALSE	Yes		TRUE	TRUE	TRUE	TRUE	TRUE	FALSE	Partial Yes		FALSE	FALSE	FALSE	No		TRUE	TRUE	TRUE	FALSE	TRUE	FALSE	TRUE	TRUE	Partial Yes		TRUE	FALSE	Yes		TRUE	FALSE	Yes		TRUE	TRUE	Yes		TRUE	TRUE	TRUE	TRUE	TRUE	TRUE	TRUE
Keestra et al. (2015)	TRUE	TRUE	TRUE	TRUE	FALSE	Yes		TRUE	TRUE	TRUE	TRUE	TRUE	TRUE	Yes		FALSE	FALSE	FALSE	No		TRUE	TRUE	FALSE	TRUE	FALSE	FALSE	FALSE	TRUE	No		TRUE	FALSE	Yes		TRUE	FALSE	Yes		TRUE	TRUE	Yes		TRUE	TRUE	TRUE	TRUE	TRUE	TRUE	TRUE
Santos et al. (2015)	TRUE	TRUE	TRUE	TRUE	FALSE	Yes		TRUE	TRUE	TRUE	TRUE	TRUE	FALSE	Partial Yes		FALSE	FALSE	FALSE	No		TRUE	TRUE	TRUE	TRUE	TRUE	TRUE	TRUE	TRUE	Yes		FALSE	FALSE	No		TRUE	FALSE	Yes		TRUE	TRUE	Yes		TRUE	TRUE	TRUE	TRUE	TRUE	TRUE	TRUE
Kolakovic et al. (2014)	TRUE	TRUE	TRUE	TRUE	FALSE	Yes		TRUE	TRUE	TRUE	TRUE	TRUE	FALSE	Partial Yes		TRUE	FALSE	FALSE	Yes		TRUE	TRUE	TRUE	TRUE	TRUE	TRUE	FALSE	TRUE	Partial Yes		TRUE	FALSE	Yes		FALSE	FALSE	No		TRUE	TRUE	Yes		TRUE	TRUE	TRUE	TRUE	TRUE	TRUE	TRUE
Sgolastra (2014)	TRUE	TRUE	TRUE	TRUE	FALSE	Yes		TRUE	TRUE	TRUE	TRUE	TRUE	FALSE	Partial Yes		FALSE	FALSE	FALSE	No		TRUE	TRUE	TRUE	TRUE	TRUE	TRUE	TRUE	TRUE	Yes		TRUE	FALSE	Yes		TRUE	FALSE	Yes		TRUE	FALSE	Partial Yes		TRUE	TRUE	TRUE	TRUE	TRUE	TRUE	TRUE
Zandbergen et al. (2013)	TRUE	TRUE	TRUE	TRUE	FALSE	Yes		TRUE	TRUE	TRUE	TRUE	TRUE	FALSE	Partial Yes		FALSE	FALSE	TRUE	Yes		TRUE	TRUE	TRUE	TRUE	TRUE	TRUE	FALSE	TRUE	Partial Yes		TRUE	FALSE	Yes		TRUE	FALSE	Yes		TRUE	TRUE	Yes		TRUE	TRUE	TRUE	TRUE	TRUE	TRUE	TRUE
Matesanz-Pérez et al. (2013)	TRUE	TRUE	TRUE	TRUE	FALSE	Yes		TRUE	TRUE	TRUE	TRUE	TRUE	FALSE	Partial Yes		FALSE	FALSE	TRUE	Yes		TRUE	TRUE	TRUE	TRUE	TRUE	FALSE	FALSE	TRUE	Partial Yes		TRUE	FALSE	Yes		TRUE	FALSE	Yes		FALSE	FALSE	No		TRUE	TRUE	TRUE	TRUE	TRUE	TRUE	TRUE
Moreno Villagrana et al. (2012)	TRUE	TRUE	TRUE	TRUE	FALSE	Yes		TRUE	TRUE	TRUE	TRUE	TRUE	FALSE	Partial Yes		FALSE	FALSE	FALSE	No		TRUE	TRUE	FALSE	TRUE	FALSE	FALSE	FALSE	TRUE	No		FALSE	FALSE	No		FALSE	FALSE	No		FALSE	FALSE	No		TRUE	TRUE	TRUE	TRUE	TRUE	TRUE	TRUE
Sgolastra et al. (2012) CP	TRUE	TRUE	TRUE	TRUE	FALSE	Yes		TRUE	TRUE	TRUE	TRUE	TRUE	FALSE	Partial Yes		FALSE	FALSE	FALSE	No		TRUE	TRUE	TRUE	TRUE	TRUE	TRUE	TRUE	TRUE	Yes		TRUE	FALSE	Yes		TRUE	FALSE	Yes		TRUE	FALSE	Partial Yes		TRUE	TRUE	TRUE	TRUE	TRUE	TRUE	TRUE
Sgolastra et al. (2012) AgP	TRUE	TRUE	TRUE	TRUE	FALSE	Yes		TRUE	TRUE	TRUE	TRUE	TRUE	FALSE	Partial Yes		FALSE	FALSE	FALSE	No		TRUE	TRUE	TRUE	TRUE	TRUE	TRUE	TRUE	TRUE	Yes		TRUE	FALSE	Yes		TRUE	FALSE	Yes		TRUE	FALSE	Partial Yes		TRUE	TRUE	TRUE	TRUE	TRUE	TRUE	TRUE
Sgolastra et al. (2011)	TRUE	TRUE	TRUE	TRUE	FALSE	Yes		TRUE	TRUE	TRUE	TRUE	TRUE	FALSE	Partial Yes		FALSE	FALSE	FALSE	No		TRUE	TRUE	TRUE	TRUE	TRUE	TRUE	TRUE	TRUE	Yes		TRUE	FALSE	Yes		TRUE	FALSE	Yes		TRUE	FALSE	Partial Yes		TRUE	TRUE	TRUE	TRUE	TRUE	TRUE	TRUE
Bono and Brunotto (2010)	TRUE	TRUE	TRUE	TRUE	FALSE	Yes		TRUE	TRUE	TRUE	TRUE	TRUE	FALSE	Partial Yes		FALSE	FALSE	FALSE	No		FALSE	FALSE	FALSE	FALSE	FALSE	FALSE	FALSE	FALSE	No		FALSE	FALSE	No		FALSE	FALSE	No		FALSE	FALSE	No		TRUE	TRUE	TRUE	TRUE	TRUE	TRUE	TRUE
Bonito et al. (2005)	TRUE	TRUE	TRUE	TRUE	FALSE	Yes		TRUE	TRUE	TRUE	TRUE	TRUE	FALSE	Partial Yes		FALSE	FALSE	TRUE	Yes		TRUE	TRUE	FALSE	FALSE	FALSE	FALSE	FALSE	TRUE	No		FALSE	FALSE	No		FALSE	FALSE	No		FALSE	FALSE	No		TRUE	TRUE	TRUE	TRUE	TRUE	TRUE	TRUE
Pavia et al. (2004)	TRUE	TRUE	TRUE	TRUE	FALSE	Yes		TRUE	TRUE	TRUE	TRUE	TRUE	FALSE	Partial Yes		FALSE	FALSE	FALSE	No		FALSE	TRUE	FALSE	TRUE	FALSE	FALSE	FALSE	TRUE	No		FALSE	FALSE	No		FALSE	FALSE	No		FALSE	FALSE	No		TRUE	TRUE	TRUE	TRUE	TRUE	TRUE	TRUE
Pavia et al. (2003)	TRUE	TRUE	TRUE	TRUE	FALSE	Yes		TRUE	TRUE	TRUE	TRUE	TRUE	FALSE	Partial Yes		FALSE	FALSE	FALSE	No		FALSE	TRUE	FALSE	TRUE	FALSE	FALSE	FALSE	TRUE	No		FALSE	FALSE	No		FALSE	FALSE	No		FALSE	FALSE	No		TRUE	TRUE	TRUE	TRUE	TRUE	TRUE	TRUE
Hung and Douglass (2002)	TRUE	TRUE	TRUE	TRUE	FALSE	Yes		TRUE	TRUE	TRUE	TRUE	TRUE	FALSE	Partial Yes		FALSE	FALSE	FALSE	No		FALSE	FALSE	FALSE	FALSE	FALSE	FALSE	FALSE	FALSE	No		FALSE	FALSE	No		FALSE	FALSE	No		FALSE	FALSE	No		TRUE	TRUE	TRUE	TRUE	TRUE	TRUE	TRUE
Herrera et al. (2002)	TRUE	TRUE	TRUE	TRUE	FALSE	Yes		TRUE	TRUE	TRUE	TRUE	TRUE	FALSE	Partial Yes		FALSE	FALSE	FALSE	No		TRUE	TRUE	FALSE	TRUE	TRUE	TRUE	FALSE	TRUE	No		TRUE	FALSE	Yes		TRUE	FALSE	Yes		FALSE	FALSE	No		TRUE	TRUE	TRUE	TRUE	TRUE	TRUE	TRUE
Elter et al. (1997)	TRUE	TRUE	TRUE	TRUE	FALSE	Yes		FALSE	FALSE	FALSE	FALSE	TRUE	FALSE	No		FALSE	FALSE	FALSE	No		FALSE	FALSE	TRUE	FALSE	FALSE	FALSE	FALSE	TRUE	No		FALSE	FALSE	No		FALSE	FALSE	No		FALSE	FALSE	No		TRUE	TRUE	TRUE	TRUE	TRUE	TRUE	TRUE
[truncated: 26 more columns]
