# Supplementary material for: Antibiotics in periodontal treatment: an umbrella review
Source: Front Cell Infect Microbiol. 2025 Jun 4;15:1601464. doi: 10.3389/fcimb.2025.1601464 (PMC12174147; doi:10.3389/fcimb.2025.1601464)
Supplement: Supplementary file 7 [file Table7.xlsx]

## Sheet: Folha1
Study	ES (Effect size)	n	ES	Lower	Upper	Outcome	n	FSN metafor (Rosenberg)
Tang et al. (2023)	MD	4	-0.1	-0.37	0.17	PPD	4	0
Tang et al. (2023)	MD	4	-0.18	-0.35	-0.01	PPD	4	3
Tang et al. (2023)	MD	3	-2.97	-10.44	4.51	BOP	3	0
Tang et al. (2023)	MD	3	-4.73	-7.01	-2.46	BOP	3	8
Tang et al. (2023)	MD	4	-0.13	-0.39	0.12	CAL	4	0
Tang et al. (2023)	MD	4	-0.16	-0.27	-0.06	CAL	4	6
Tang et al. (2023)	MD	3	-0.31	-0.48	-0.13		3	6
Tang et al. (2023)	MD	5	0.24	-0.58	1.06		5	0
Tang et al. (2023)	MD	4	-0.24	-0.77	0.3		4	0
Tang et al. (2023)	MD	2	-1.15	-4.18	1.88		2	0
Tang et al. (2023)	MD	3	0.57	-2.39	3.54		3	0
Tang et al. (2023)	MD	2	-6.12	-13.29	1.06		2	1
Tang et al. (2023)	MD	3	-0.34	-0.86	0.17		3	0
Tang et al. (2023)	MD	5	-0.06	-0.49	0.36		5	0
Tang et al. (2023)	MD	4	-0.5	-0.8	-0.21		4	7
Tang et al. (2023)	MD	4	-0.07	-0.18	0.03	HbA1c levels	4	1
Tang et al. (2023)	MD	3	-0.33	-0.66	0	HbA1c levels	3	2
Tang et al. (2023)	MD	2	0.12	-0.06	0.3	PD	2	0
Tang et al. (2023)	MD	2	-0.04	-0.16	0.07	PD	2	0
Tang et al. (2023)	MD	2	0.01	-0.07	0.09	CAL	2	0
Tang et al. (2023)	MD	2	-0.06	-0.36	0.23	CAL	2	0
Nath et al. (2020)	SMD	3	0.13	-0.18	0.45	CAL gain	3	0
Nath et al. (2020)	SMD	5	0.61	0.17	1.05	CAL gain	5	0
Nath et al. (2020)	SMD	2	1.1	0.46	1.74	CAL gain	2	0
Nath et al. (2020)	SMD	3	0.2	-0.12	0.51	PPD reduction	3	0
Nath et al. (2020)	SMD	5	0.67	0.16	1.19	PPD reduction	5	0
Nath et al. (2020)	SMD	2	0.63	0.29	0.97	PPD reduction	2	0
Nibali et al. (2019)	WMD	4	1.16	-5.37	7.68	reduction of PPD ≥ 5 mm to PPD < 5 mm	4	0
Nibali et al. (2019)	WMD	3	-0.28	-1.06	0.5	mean PPD in sites with baseline PPD ≥ 7 mm	3	0
Nibali et al. (2019)	WMD	3	-0.38	-1.03	0.27	mean CAL in sites with baseline PPD ≥ 7 mm	3	0
Nibali et al. (2019)	WMD	3	-0.08	-0.39	0.23	mean CAL in sites with baseline PPD 4-6 mm	3	0
Lira Junior et al. (2017)	WMD	6	-0.11	-0.35	0.13	HbA1c levels	6	0
Lira Junior et al. (2017)	WMD	2	-0.19	-1.04	0.67	HbA1c levels	2	0
Atieh et al. (2023)	MD	5	0.01	-0.2	0.22	PD	5	0
Atieh et al. (2023)		1				PD	1	#DIV/0!
Atieh et al. (2023)	MD	2	-3.41	-4.73	-2.1	residual sites with PPD>=5mm	2	8
Atieh et al. (2023)		1				residual sites with PPD>=5mm	1	#DIV/0!
Atieh et al. (2023)	MD	5	-0.16	-0.62	0.3	CAL	5	0
Atieh et al. (2023)		1				CAL	1	#DIV/0!
Atieh et al. (2023)	MD	4	1.73	-3.12	6.57	BOP	4	0
Atieh et al. (2023)		1				BOP	1	#DIV/0!
Atieh et al. (2023)	MD	3	0.69	0.28	1.72	Adverse effect	3	0
Wu et al. (2023)	WMD	24	-0.6	-0.85	-0.35	HbA1c levels	24	75
Wu et al. (2023)	WMD	9	-0.49	-0.66	-0.33	PPD reduction	9	43
Wu et al. (2023)	WMD	9	-0.25	-0.47	-0.03	HbA1c levels	9	6
Wu et al. (2023)	WMD	9	-0.49	-0.66	-0.33	PPD reduction	9	43
Karrabi et al. (2022)	MD	6	0.42	0.27	0.58	PPD reduction	6	1
Karrabi et al. (2022)	MD	6	1.04	0.2	1.88	CAL reduction	6	0
Karrabi et al. (2022)	MD	4	1.7	0.61	2.8	PPD reduction	4	0
Karrabi et al. (2022)	MD	4	1.44	0.55	2.33	PPD reduction	4	0
Karrabi et al. (2022)	MD	4	1.33	0.33	2.34	CAL gain	4	0
Karrabi et al. (2022)	MD	4	1.47	0.26	2.68	CAL gain	4	0
Karrabi et al. (2022)	MD	8	0.56	0.33	0.78	PPD reduction	8	0
Karrabi et al. (2022)	MD	8	1.39	0.67	2.12	CAL gain	8	0
Karrabi et al. (2022)	MD	8	0.27	0.23	0.32	CAL gain	8	67
Karrabi et al. (2022)	MD	18	0.96	0.53	1.4	CAL gain	18	0
Yusri et al. (2021)	WMD	7	0.61	0.07	1.14	CAL gain	7	0
Yusri et al. (2021)	WMD	5	0.41	-0.24	1.06	CAL gain	5	0
Yusri et al. (2021)	WMD	7	0.41	0.02	0.8	PPD reduction	7	0
Yusri et al. (2021)	WMD	5	0.32	-0.09	0.73	PPD reduction	5	0
Yusri et al. (2021)	WMD	2	0.16	-0.29	0.62	RD	2	0
Yusri et al. (2021)	WMD	2	0.08	-0.62	0.78	RD	2	0
Yusri et al. (2021)	WMD	2	-0.99	-0.13	-0.04	GI	2	4
Yusri et al. (2021)	WMD	2	-0.27	-0.49	-0.06	GI	2	2
Yusri et al. (2021)	WMD	4	-0.03	-0.09	0.03	PI	4	0
Yusri et al. (2021)	WMD	2	-0.13	-0.37	0.11	PI	2	0
Yusri et al. (2021)	WMD	2	-28.47	-33	-23.94	BOP	2	36
Zhao et al. (2021)	MD	7	0.33	0.23	0.44	CAL gain	7	5
Zhao et al. (2021)	MD	7	0.37	0.22	0.52	CAL gain	7	0
Zhao et al. (2021)	MD	9	0.31	0.2	0.42	PPD reduction	9	2
Zhao et al. (2021)	MD	7	0.47	0.29	0.64	PPD reduction	7	0
Munasur et al. (2020)	MD	8	-0.26	-0.36	-0.17	mean PPD	8	33
Munasur et al. (2020)	MD	7	-0.24	-0.38	-0.1	mean CAL	7	12
Munasur et al. (2020)	MD	2	0.09	-0.03	0.22	CAL reduction	2	0
Teughels et al. (2020)	WMD	19	0.45	0.32	0.57	PPD (all)	19	26
Teughels et al. (2020)	WMD	11	0.49	0.32	0.65	PPD (all)	11	4
Teughels et al. (2020)	WMD	16	0.42	0.31	0.53	PPD (moderately deep)	16	30
Teughels et al. (2020)	WMD	8	0.56	0.43	0.69	PPD (moderately deep)	8	24
Teughels et al. (2020)	WMD	16	0.9	0.76	1.18	PPD (deep)	16	59
Teughels et al. (2020)	WMD	8	1.05	0.78	1.31	PPD (deep)	8	17
Teughels et al. (2020)	WMD	19	0.39	0.27	0.51	CAL (all)	19	16
Teughels et al. (2020)	WMD	11	0.29	0.2	0.37	CAL (all)	11	11
Teughels et al. (2020)	WMD	15	0.36	0.27	0.46	CAL (moderately deep)	15	29
Teughels et al. (2020)	WMD	9	0.39	0.27	0.52	CAL (moderately deep)	9	6
Teughels et al. (2020)	WMD	15	0.79	0.59	0.99	CAL (deep)	15	32
Teughels et al. (2020)	WMD	9	0.81	0.59	1.02	CAL (deep)	9	16
Teughels et al. (2020)	WMD	19	6.64	4.2	9.08	BoP	19	1
Teughels et al. (2020)	WMD	10	9.73	6.73	12.72	BoP	10	8
Teughels et al. (2020)	WMD	14	-14.48	-17.85	-11.11	Pocket closure	14	126
Teughels et al. (2020)	WMD	8	-12.08	-16.8	-7.36	Pocket closure	8	28
Teughels et al. (2020)	WMD	13	11.22	7.02	15.42	Change in Frequency of PPD ≥4 mm	13	0
Teughels et al. (2020)	WMD	8	13.3	7.46	19.1	Change in Frequency of PPD ≥4 mm	8	0
Teughels et al. (2020)	WMD	12	6.3	3.8	8.7	Change in Frequency of PPD ≥5 mm	12	0
Teughels et al. (2020)	WMD	8	7.7	4.6	10.8	Change in Frequency of PPD ≥5 mm	8	0
Teughels et al. (2020)	WMD	13	4.1	2.4	5.8	Change in Frequency of PPD ≥6 mm	13	0
Teughels et al. (2020)	WMD	8	4.3	2.5	6.2	Change in Frequency of PPD ≥6 mm	8	0
Teughels et al. (2020)	WMD	13	2	0.9	3.2	Frequency of PPD ≥/ mm	13	0
Teughels et al. (2020)	WMD	8	2.3	1.1	3.6	Frequency of PPD ≥/ mm	8	0
Herrera et al. (2020)	WMD	38	0.36	0.24	0.49	PPD change	38	12
Herrera et al. (2020)	WMD	10	0.19	0.06	0.32	PPD change	10	0
Herrera et al. (2020)	WMD	37	0.26	0.12	0.4	CAL change	37	0
Herrera et al. (2020)	WMD	10	0.09	-0.25	0.43	CAL change	10	0
Herrera et al. (2020)	WMD	9	2.5	-2	7	BoP change	9	0
Zheng et al. (2019)	MD	5	-0.58	-0.83	-0.33	PPD reduction	5	15
Zheng et al. (2019)	MD	5	-0.5	-0.67	-0.39	PPD reduction	5	36
Zheng et al. (2019)	MD	5	-0.24	-0.4	-0.08	CAL gain	5	7
Zheng et al. (2019)	MD	5	-0.34	-0.44	-0.25	CAL gain	5	34
Zheng et al. (2019)	MD	5	-0.31	-0.35	-0.28	BoP	5	173
Zheng et al. (2019)	MD	5	-0.14	-0.21	-0.06	BoP	5	9
Yap et al. (2019)	SMD	2	-0.27	-0.8	0.27	BoP	2	0
Yap et al. (2019)	SMD	5	-0.22	-0.52	0.08	CAL	5	1
Yap et al. (2019)	SMD	5	-0.13	-0.41	0.15	HbA1c	5	0
Yap et al. (2019)	SMD	6	-0.16	-0.5	0.18	PPD	6	0
McGowan et al. (2018)	MD	7	-0.35	-0.47	-0.24	Mean PPD	7	35
McGowan et al. (2018)	MD	5	-0.32	-0.45	-0.19	Mean CAL	5	17
McGowan et al. (2018)	MD	10	-0.37	-0.46	-0.27	Mean PPD	10	74
McGowan et al. (2018)	MD	9	-0.25	-0.42	-0.08	Mean CAL	9	11
McGowan et al. (2018)	MD	9	-0.36	-0.47	-0.25	Mean PPD	9	50
McGowan et al. (2018)	MD	6	-0.28	-0.55	0	Mean CAL	6	3
McGowan et al. (2018)	MD	8	-0.38	-0.49	-0.27	Mean PPD	8	49
McGowan et al. (2018)	MD	7	-0.28	-0.47	-0.09	Mean CAL	7	9
Souto et al. (2018)	MD	11	0.14	0.08	0.2	PPD reduction	11	0
Souto et al. (2018)	MD	11	0.06	-0.12	0.24	CAL gain	11	0
Assem et al. (2017)	MD	4	-0.21	-0.42	-0.01	PPD	4	2
Assem et al. (2017)	MD	4	-0.22	-0.39	-0.04	CAL	4	4
Assem et al. (2017)	MD	4	-0.04	-0.13	0.06	BoP	4	0
Nadig and Shah (2016)	SMD	5	1.23	1.03	1.43	CAL gain	5	43
Nadig and Shah (2016)	SMD	3	1.02	0.28	1.75	CAL gain	3	0
Nadig and Shah (2016)	SMD	7	0.8	0.62	0.98	PPD change	7	23
Nadig and Shah (2016)	SMD	1.2	0.57	1.82		PPD change	1.2	1
Nadig and Shah (2016)	SMD	4	0.33	0.16	0.5	PPD change	4	0
Grellmann et al. (2016)	MD	8	-0.09	-0.19	0	PPD	8	4
Grellmann et al. (2016)	MD	3	-0.28	-0.49	-0.06	PPD	3	3
Grellmann et al. (2016)	MD	9	-0.12	-0.21	-0.03	PPD	9	9
Grellmann et al. (2016)	MD	2	-0.24	-0.53	0.06	PPD	2	1
Grellmann et al. (2016)	MD	5	-0.13	-0.27	0.01	PPD	5	2
Grellmann et al. (2016)	MD	4	-0.23	-0.37	-0.1	PPD	4	7
Chambrone et al. (2016)	MD	4	0.81	0.17	1.44	PPD reduction	4	0
Chambrone et al. (2016)	MD	4	0.91	0.19	1.63	CAL gain	4	0
Chambrone et al. (2016)	MD	3	0.18	-0.02	0.37	PPD reduction	3	0
Chambrone et al. (2016)	MD	3	0.08	-0.21	0.36	CAL gain	3	0
Zhang et al. (2016)	MD	8	0.33	0.25	0.41	PPD reduction	8	20
Zhang et al. (2016)	MD	8	0.54	0.46	0.61	PPD reduction	8	99
Zhang et al. (2016)	MD	2	0.55	0.26	0.83	PPD reduction	2	0
Zhang et al. (2016)	MD	5	0.43	0.3	0.56	CAL gain	5	5
Zhang et al. (2016)	MD	8	0.44	0.33	0.55	CAL gain	8	18
Zhang et al. (2016)	MD	2	0.43	0.2	0.65	CAL gain	2	0
Rovai et al. (2016)		6	LACKING	PPD reduction			6	#DIV/0!
Rovai et al. (2016)		6	LACKING	CAL gain			6	#DIV/0!
Rovai et al. (2016)	MD	6	0.86	0.55	1.16	PPD reduction	6	1
Rovai et al. (2016)	MD	6	0.77	0.56	0.88	CAL gain	6	21
Rabelo et al. (2015)	MD	7	0.45	0.33	0.56	CAL	7	14
Rabelo et al. (2015)	MD	7	0.53	0.45	0.61	CAL	7	72
Rabelo et al. (2015)	MD	2	1.08	0.54	1.62	CAL	2	0
Rabelo et al. (2015)	MD	2	1.05	0.62	1.48	CAL	2	0
Keestra et al. (2015)	MD	35	-0.28	-0.37	-0.19	PPD reduction	35	175
Keestra et al. (2015)	MD	28	-0.37	-0.5	-0.25	PPD reduction	28	132
Keestra et al. (2015)	MD	5	-0.49	-0.91	0.08	PPD reduction	5	1
Keestra et al. (2015)	MD	15	-0.26	-0.39	0.13	PPD reduction	15	0
Keestra et al. (2015)	MD	21	-0.27	-0.36	-0.18	PPD moderate pockets	21	99
Keestra et al. (2015)	MD	18	-0.23	-0.33	-0.13	PPD moderate pockets	18	52
Keestra et al. (2015)	MD	4	-0.29	-0.38	0.19	PPD moderate pockets	4	0
Keestra et al. (2015)	MD	5	-0.25	-0.52	0.01	PPD moderate pockets	5	2
Keestra et al. (2015)	MD	24	-0.62	-0.79	-0.45	PPD deep PD	24	160
Keestra et al. (2015)	MD	21	-0.58	-0.74	-0.42	PPD deep PD	21	139
Keestra et al. (2015)	MD	4	-0.52	-0.75	0.3	PPD deep PD	4	0
Keestra et al. (2015)	MD	8	-0.74	-1.04	0.44	PPD deep PD	8	0
Keestra et al. (2015)	MD	35	-0.2	-0.31	-0.09	CAL	35	64
Keestra et al. (2015)	MD	28	-0.31	-0.48	-0.15	CAL	28	57
Keestra et al. (2015)	MD	5	-0.45	-1	0.1	CAL	5	1
Keestra et al. (2015)	MD	15	-0.1	-0.21	0.01	CAL	15	5
Keestra et al. (2015)	MD	17	-0.18	-0.24	-0.12	CAL moderate pockets	17	80
Keestra et al. (2015)	MD	14	-0.17	-0.25	-0.09	CAL moderate pockets	14	35
Keestra et al. (2015)	MD	3	-0.25	-0.36	0.13	CAL moderate pockets	3	0
Keestra et al. (2015)	MD	3	-0.29	-0.46	0.13	CAL moderate pockets	3	0
Keestra et al. (2015)	MD	14	-0.49	-0.66	-0.31	CAL deep PD	14	57
Keestra et al. (2015)	MD	17	-0.42	-0.6	-0.24	CAL deep PD	17	51
Keestra et al. (2015)	MD	3	-0.43	-0.68	0.18	CAL deep PD	3	0
Keestra et al. (2015)	MD	3	-0.61	-0.9	0.32	CAL deep PD	3	0
Keestra et al. (2015)	MD	30	-5.39	-8.46	-2.32	BoP change	30	51
Keestra et al. (2015)	MD	23	-5.18	-8.55	1.81	BoP change	23	0
Keestra et al. (2015)	MD	2	5.21	-14.72	5.15	BoP change	2	0
Keestra et al. (2015)	MD	13	-3.8	-6.77	0.83	BoP change	13	2
Santos et al. (2015)	WMD	3	0	-0.06	0.06	PI	3	0
Santos et al. (2015)	WMD	4	-0.04	-0.07	-0.01	BoP	4	4
Santos et al. (2015)	WMD	4	-0.22	-0.34	-0.11	PPD	4	9
Santos et al. (2015)	WMD	4	-0.16	-0.34	0.02	CAL	4	2
Kolakovic et al. (2014)	OR	8	3.55	2.27	5.56	Pocket closure	8	0
Kolakovic et al. (2014)	OR	7	4.75	2.89	7.82	Pocket closure	7	0
Sgolastra (2014)	MD	6	0.18	0.09	0.28	PPD reduction	6	0
Sgolastra (2014)	MD	6	0.1	0.08	0.12	CAL gain	6	29
Sgolastra (2014)	MD	4	8.74	3.23	14.24	BoP change	4	0
Sgolastra (2014)	MD	3	0.69	-0.96	2.34	Suppuration change	3	0
Matesanz-Pérez et al. (2013)	WMD	36	-0.49	-0.5	-0.48	PPD	36	31912
Matesanz-Pérez et al. (2013)	WMD	34	-0.29	-0.29	-0.28	CAL	34	40567
Sgolastra et al. (2012) CP	MD	4	0.21	0.02	0.4	CAL	4	0
Sgolastra et al. (2012) CP	MD	3	0.43	0.24	0.63	PPD	3	0
Sgolastra et al. (2012) CP	MD	2	10.77	-3.43	24.97	BoP	2	0
Sgolastra et al. (2012) CP	MD	2	1.77	-1.7	5.24	Suppuration	2	0
Sgolastra et al. (2012) AgP	MD	6	0.42	0.23	0.61	CAL	6	0
Sgolastra et al. (2012) AgP	MD	6	0.58	0.39	0.77	PPD	6	3
Sgolastra et al. (2012) AgP	MD	3	14.95	6.68	23.23	BoP	3	0
Sgolastra et al. (2012) AgP	MD	3	21.44	3.8	39.08	GB	3	0
Sgolastra et al. (2012) AgP	MD	2	8.28	-8.97	25.53	VP	2	0
Sgolastra et al. (2012) AgP	RR	6	0.07	-0.02	0.17	GI symptoms	6	0
Sgolastra et al. (2012) AgP	RR	6	0	-0.06	0.05	Dizziness	6	0
Sgolastra et al. (2012) AgP	RR	6	0.01	-0.05	0.07	Metallic taste	6	0
Sgolastra et al. (2012) AgP	RR	6	-0.02	-0.08	0.04	Intraoral tissue alteration	6	0
Sgolastra et al. (2011)	MD	3	0.88	0.08	1.67	CAL	3	0
Sgolastra et al. (2011)	MD	3	0.9	0.43	1.37	PPD	3	0
Sgolastra et al. (2011)	MD	2	0.71	0.45	0.96	PI	2	1
Sgolastra et al. (2011)	MD	2	0.58	0.43	0.72	GI	2	5
Sgolastra et al. (2011)	MD	3	0.16	0.03	0.29	GCF (in microliters)	3	0
Bono and Brunotto (2010)	SMD	6	-1.14	-2.59	0.32	PPD	6	1
Bono and Brunotto (2010)	SMD	5	-1.05	-2.46	0.35	BoP	5	1
Bonito et al. (2005)	MD	6	0.47	0.22	0.72	PPD	6	0
Bonito et al. (2005)	MD	9	0.24	0.07	0.42	CAL	9	0
Bonito et al. (2005)	MD	6	0.49	0.4	0.58	PPD	6	37
Bonito et al. (2005)	MD	5	0.46	0.32	0.6	CAL	5	5
Bonito et al. (2005)	MD	7	0.32	0.2	0.44	PPD	7	0
Bonito et al. (2005)	MD	7	0.12	0.01	0.24	CAL	7	0
